# Supplementary material for: Fra-1 regulates its target genes via binding to remote enhancers without exerting major control on chromatin architecture in triple negative breast cancers
Source: Nucleic Acids Res. 2021 Feb 3;49(5):2488–508. doi: 10.1093/nar/gkab053 (PMC7968996; doi:10.1093/nar/gkab053)
Supplement: gkab053_Supplemental_Files [file gkab053_supplemental_files.zip]

Archive with 5 entries (5 files):
- Supp Data 201221.pdf
- supp_table_S1_201221.xlsx
- supp_table_S2_201221.xlsx
- supp_table_S3_201221.xlsx
- supp_table_S4_201221.xlsx
