# Supplementary material for: Fra-1 regulates its target genes via binding to remote enhancers without exerting major control on chromatin architecture in triple negative breast cancers
Source: Nucleic Acids Res. 2021 Feb 3;49(5):2488–508. doi: 10.1093/nar/gkab053 (PMC7968996; doi:10.1093/nar/gkab053)
Supplement: gkab053_Supplemental_Files [file gkab053_supplemental_files.zip › supp_table_S1_201221.xlsx]

## Sheet: ALL regulated genes
ID	GnSymbol	T1.siCTL vs T1.NT	T1.siFra1 vs T1.NT	T1.siFra2 vs T1.NT	T2.siCTL vs T2.NT	T2.siFra_1_2 vs T2.NT
16702257	LOC100507127	-1.13208	-3.6437	-1.83186	-2.01399	-11.0629
16743721	MMP1	-1.17718	-4.31828	-1.99879	-1.73024	-7.86453
16907324	MPP4	1.09021	-2.99542	NA	-1.40184	-6.51916
16740630	FOSL1	1.15635	-2.68794	NA	1.27345	-6.3867
16711312	LOC100216001	-1.32442	-2.42276	NA	-2.17427	-5.62399
16830577	CD68	1.01143	-2.26724	NA	-1.11029	-5.54427
16754471	NAV3	1.16982	-2.15002	NA	1.31155	-5.51771
16712076	FAM171A1	1.1975	-1.93563	NA	1.07253	-5.32491
16860992	CD22	1.44442	-2.31461	NA	1.88811	-5.31383
16952782	TMEM158	-1.19061	-2.51518	NA	-1.69011	-4.91082
16844585	LOC730755	-1.29799	NA	-1.83004	-2.14521	-4.52805
16735332	NLRP10	-1.07099	-1.61187	-1.47661	-1.90821	-4.14517
17007257	HLA-DRA	-1.25657	-1.81217	NA	-2.26447	-3.86204
16812344	BCL2A1	-1.22508	-2.1277	NA	-1.72996	-3.62902
16802190	MAP2K1	1.04282	-1.6616	NA	-1.28677	-3.627
16863740	ZNF114	1.06064	-2.09099	NA	-1.29342	-3.60812
16917602	RBBP9	1.01487	-1.82875	NA	1.15708	-3.47634
17035880	HLA-DRA	-1.24508	-1.80338	NA	-2.33474	-3.35269
17038596	HLA-DRA	-1.24508	-1.80338	NA	-2.33474	-3.35269
17041225	HLA-DRA	-1.24508	-1.80338	NA	-2.33474	-3.35269
17031139	HLA-DRA	-1.31137	-1.80035	NA	-2.19063	-3.29441
17028313	HLA-DRA	-1.33304	-1.83255	NA	-2.26423	-3.27735
17033604	HLA-DRA	-1.27467	-1.80369	NA	-2.25834	-3.26086
16843167	EVI2A	1.28969	-1.69725	NA	1.27161	-3.24973
17051441	FAM40B	1.02826	-1.70607	NA	-1.13278	-3.23396
17050797	CPED1	NA	NA	NA	-1.89325	-3.22598
16960844	VEPH1	1.09299	-1.80422	NA	1.04159	-3.05245
16952769	CDCP1	-1.04663	-1.68432	NA	-1.0315	-2.99431
17110367	MIR222	NA	NA	NA	1.08366	-2.96051
16684024	WASF2	1.1934	-1.5218	-1.28702	1.46775	-2.93617
16888317	SSFA2	-1.0787	-1.84013	NA	-1.02394	-2.92399
16741725	PDE2A	1.06438	-1.6841	-1.33536	-1.0055	-2.88594
16691090	PTPN22	-1.16541	-1.74903	-1.87422	-1.62232	-2.88126
17096030	FBP1	-1.08064	-1.41166	NA	-2.02342	-2.83282
16749423	ARNTL2	1.02009	-1.77473	NA	-1.07646	-2.7971
16837191	PITPNC1	-1.04824	-1.8658	NA	-1.56939	-2.79487
17072979	KHDRBS3	-1.07994	NA	-1.49704	-1.55222	-2.78801
16881138	MXD1	1.68281	-1.63846	NA	2.5284	-2.75958
16672214	PEAR1	1.3182	-1.54103	NA	1.01817	-2.74993
16854360	ZNF521	1.03258	-1.6295	NA	-1.03289	-2.72551
17048072	STEAP1	NA	NA	NA	-1.65439	-2.6886
16753663	LOC100129940	NA	NA	NA	-1.53281	-2.68578
16767115	RPSAP52	1.03938	-1.87464	NA	-1.96097	-2.68574
17011302	AIM1	NA	NA	NA	1.75478	-2.68169
16889268	AOX1	NA	NA	NA	-1.04386	-2.64839
17107919	ZNF185	1.12957	-1.58622	NA	-1.1132	-2.63877
17061881	DOCK4	1.25739	-1.67699	NA	1.45611	-2.60145
17061949	RN5S237	1.10409	-1.91273	NA	1.273	-2.57209
16996684	ADAMTS6	1.27315	-2.23996	-1.55231	1.29997	-2.56544
17083793	ADAMTSL1	1.14513	-1.31961	NA	1.12401	-2.53976
16693173	MRPL9	1.01658	-1.55936	NA	-1.02568	-2.52401
16749058	SLCO1B7	-1.20269	-1.63533	NA	-1.5968	-2.4841
16669278	FAM46C	1.05672	-1.69726	NA	-1.13435	-2.47414
16906509	TMEM194B	1.05156	-1.42259	-1.25703	1.00027	-2.4688
17014442	SLC22A3	1.16031	-1.66173	NA	1.25306	-2.4652
16677904	FBXO28	1.01087	-1.41737	-1.43453	1.05158	-2.46095
16830469	CHRNB1	-1.1048	-1.42788	NA	-1.56573	-2.45317
16881838	HK2	1.09561	-1.40892	NA	-1.14691	-2.41546
17005751	ABT1	1.2341	-1.54621	NA	1.04255	-2.4093
17110365	MIR221	NA	NA	NA	-1.0054	-2.392
16801850	RAB8B	1.03169	NA	-1.45338	-1.11989	-2.39166
16684192	SNORD99	NA	NA	NA	-1.30678	-2.39153
16701953	LOC338588	NA	NA	NA	-1.63632	-2.38236
16819264	MT1X	1.02165	-1.57633	NA	1.10212	-2.36672
16764724	SMAGP	1.16777	-1.36248	NA	1.37893	-2.36549
17013520	SASH1	1.00413	-1.8273	NA	1.03558	-2.33996
16735010	PRKCDBP	1.22701	-1.57369	NA	1.03666	-2.32725
16990862	ABLIM3	1.04643	-1.64414	NA	-1.1239	-2.31837
17093260	NOL6	1.01225	-1.61117	NA	-1.31945	-2.31685
16676983	G0S2	-1.08024	-1.54212	NA	1.00254	-2.31435
16947357	PTX3	1.25718	-1.25804	NA	1.55648	-2.31375
16738630	LPXN	-1.0357	-1.71104	NA	-1.03006	-2.3084
16757474	PLBD2	1.04782	-1.70386	NA	1.19224	-2.30165
16749036	SLCO1B3	-1.09059	-1.73167	NA	-1.02739	-2.26652
17062945	LOC646329	NA	NA	NA	-1.16008	-2.25429
16991010	SLC26A2	1.13573	-1.36933	NA	1.2034	-2.24337
16748590	EMP1	NA	NA	NA	1.02448	-2.22913
16757969	MLEC	-1.00115	-1.36219	NA	-1.07905	-2.22453
17080408	RAD21	1.06806	-1.65842	NA	1.03843	-2.22112
17007620	HMGA1	-1.06113	-1.61969	NA	-1.2313	-2.20644
16823512	TFAP4	1.08232	-1.42185	NA	-1.13877	-2.20471
16994618	MYO10	1.19876	-1.39817	NA	-1.00729	-2.19988
16982870	ADAMTS16	1.19837	-1.43941	NA	1.22315	-2.19576
16837061	SNORD104	1.04315	-1.46979	NA	-1.08882	-2.18083
17012946	TNFAIP3	1.07064	-1.63599	NA	-1.20753	-2.17502
16968339	C4orf22	-1.02218	-1.43819	NA	-1.4906	-2.17405
16943490	LOC152225	1.10262	NA	-1.50684	1.39974	-2.16426
16837063	SNORA76	1.24252	-1.41684	NA	1.1295	-2.15841
16830488	POLR2A	-1.12673	-1.48762	NA	-1.36858	-2.15127
16921096	LOC100127888	-1.09933	-1.65581	NA	-1.67376	-2.13883
17062083	LOC286009	NA	NA	NA	-1.21896	-2.12903
16687875	JUN	-1.11113	-1.46614	NA	-1.35541	-2.12053
17113293	ACSL4	-1.10837	-1.48987	NA	-1.29608	-2.11959
16698656	EIF2D	1.0715	-1.62366	NA	1.06792	-2.09398
17113448	IL13RA2	1.13627	-1.38327	NA	1.03698	-2.09162
17093090	DDX58	1.02387	-1.71307	NA	-1.39041	-2.08266
16710138	DMBT1	-1.08379	-1.91269	-1.83839	-1.32673	-2.078
16711881	BEND7	NA	NA	NA	-1.54222	-2.07395
16993506	CNOT6	-1.06215	-1.6808	NA	-1.17794	-2.07161
16837418	SOX9	-1.07165	-1.7851	NA	-1.41037	-2.07119
17016360	HIST1H4B	NA	NA	NA	-1.36648	-2.06364
16745561	SNORD14E	1.08146	-1.53283	NA	-1.13871	-2.05733
16947113	RAP2B	1.03193	-1.33744	NA	-1.23972	-2.05043
16676682	IL24	1.0472	-1.31794	-1.74689	1.0556	-2.04959
16884747	FAM138B	NA	NA	NA	-1.43583	-2.04074
17104217	ZXDB	NA	NA	NA	1.16932	-2.02754
17083357	CD274	1.20268	-1.41275	NA	1.00985	-2.02297
16709268	ACSL5	1.13539	-1.66692	NA	1.3627	-2.02145
16763968	SNORA2B	NA	NA	NA	-1.42251	-2.01598
16908171	MARCH4	NA	NA	NA	-1.34988	-2.01233
16773453	WASF3	1.13494	-1.50458	NA	1.12373	-2.0091
16703407	APBB1IP	1.03164	-1.36197	NA	-1.11939	-2.00395
16929064	SMTN	1.06343	-1.41912	NA	-1.11634	-2.00291
17110404	SLC9A7	1.07642	-1.63561	NA	-1.03477	-2.00095
16710548	PTPRE	1.05362	-1.43484	NA	-1.02253	-2.0008
16764758	GALNT6	1.09071	-1.42558	NA	-1.11959	-1.99459
16658528	VAMP3	1.18951	NA	-1.36612	1.09932	-1.99459
16679871	FAM138A	NA	NA	NA	-1.48302	-1.98659
16866374	FAM138A	NA	NA	NA	-1.48302	-1.98659
17053960	LOC389602	1.03759	-1.62984	NA	-1.0047	-1.97222
16870506	HOMER3	NA	NA	NA	1.32505	-1.96741
17081162	ASAP1	1.02706	-1.35174	NA	-1.24155	-1.96738
16662453	EIF2C1	1.41111	-1.37947	NA	1.3786	-1.96322
16767136	LLPH	1.00557	-1.45755	-1.4557	-1.07481	-1.96228
16825266	XPO6	1.14557	NA	-1.35998	1.07101	-1.95441
16753426	SRGAP1	1.16012	-1.48981	NA	1.31301	-1.94969
16984725	LOC257396	NA	NA	NA	1.16446	-1.94893
16723318	PRRG4	1.03802	-1.52929	NA	-1.50119	-1.94589
16802413	CORO2B	NA	NA	NA	-1.58923	-1.93653
16679499	ZNF238	1.03307	-1.6019	NA	1.17524	-1.93563
16664218	TSPAN1	NA	NA	NA	1.00305	-1.93336
16717412	DNMBP	NA	NA	NA	-1.24721	-1.93071
17073220	LY6K	1.1568	-1.34344	NA	1.00355	-1.92878
16852760	TNFRSF11A	1.12508	-1.39019	NA	-1.27359	-1.92841
16893121	ASB1	1.10463	-1.42295	NA	1.15142	-1.92737
16964098	SCARNA22	1.11711	-1.56719	NA	1.07356	-1.92737
16983674	C5orf22	1.21841	-1.44965	NA	1.4438	-1.92665
16760760	CD163L1	1.10275	-1.59885	-1.32757	1.32371	-1.92375
16854540	B4GALT6	NA	NA	NA	1.2949	-1.9214
16999870	SHROOM1	-1.03027	-1.37482	NA	-1.31804	-1.91724
16769649	PRDM4	1.24887	-1.5172	NA	1.46849	-1.9168
16986065	TMEM171	-1.11452	-1.66918	NA	-1.29955	-1.91194
17011671	AMD1	1.07254	-1.39689	NA	1.04093	-1.91175
16723614	CD44	-1.00457	-1.44133	NA	-1.22589	-1.90563
16708728	SFXN2	1.10333	-1.56255	NA	1.08579	-1.90312
16954697	DUSP7	1.16577	-1.44171	NA	1.0192	-1.89847
16963358	RNF168	1.0794	-1.40788	NA	1.11574	-1.89522
16799913	MAPKBP1	1.06967	-1.34383	NA	-1.47263	-1.8945
16743111	CTSC	-1.08771	-1.35269	NA	-1.49544	-1.89376
16919158	TGM2	NA	NA	NA	-1.46605	-1.89298
16891843	SP140	NA	NA	NA	1.33482	-1.89218
16732676	UBASH3B	1.00692	-1.30346	NA	1.03013	-1.89212
17110401	SLC9A7	-1.00935	-1.57479	NA	-1.01253	-1.89074
16708719	TRIM8	-1.04313	-1.3631	NA	1.01347	-1.88932
16975928	USP46	1.19669	-1.38914	NA	1.19682	-1.88736
16725901	METTL12	1.105	-1.55723	NA	-1.15172	-1.87925
16969300	NFKB1	1.09762	-1.37287	NA	1.08307	-1.87797
16705064	UBE2D1	1.07993	-1.52293	NA	-1.029	-1.87463
16978834	LEF1	NA	NA	NA	-1.26838	-1.87248
16730429	ARHGAP42	1.03766	-1.4689	NA	1.10668	-1.87054
16861641	C19orf33	1.12179	-1.54981	NA	-1.02585	-1.86998
16756334	POLR3B	1.1226	-1.38171	NA	1.06484	-1.8595
17001075	FGF1	1.06808	-1.34106	NA	1.11597	-1.85648
16919508	TOMM34	-1.10909	-1.58862	NA	-1.4522	-1.85324
16796412	LINC00341	NA	NA	NA	1.01321	-1.85213
16845452	MPP3	NA	NA	NA	-1.48325	-1.85041
16698883	LAMB3	NA	NA	NA	1.15511	-1.84794
16753641	HMGA2	NA	NA	NA	-1.03067	-1.84746
16838855	HGS	NA	NA	NA	1.18235	-1.84561
17104082	APEX2	1.13369	-1.29861	NA	-1.07717	-1.8447
16852905	SERPINB8	NA	NA	NA	1.11841	-1.84423
16785483	FUT8	1.02718	-1.47103	NA	-1.35952	-1.8439
16851081	TUBB6	1.01281	-1.32645	NA	-1.26595	-1.84299
16857258	UHRF1	1.04271	-1.26102	NA	-1.08964	-1.84284
17091917	FAM138C	NA	NA	NA	-1.4095	-1.83538
16853028	LOC100505817	1.05889	-1.32961	NA	-1.34841	-1.83211
16931339	PPARA	NA	NA	NA	-1.25129	-1.82949
16851795	LOC646778	NA	NA	NA	-1.19026	-1.82939
16737194	C11orf91	-1.011	-1.40256	NA	-1.03336	-1.82395
16987125	POLR3G	NA	NA	NA	-1.31025	-1.82164
16740969	CLCF1	-1.00365	-1.90546	NA	-1.22103	-1.8212
17079971	SLC25A32	-1.04965	-1.48396	NA	1.01629	-1.81863
16831681	DRG2	1.03351	-1.28152	-1.44981	1.08916	-1.81791
16696824	ABL2	NA	NA	NA	1.15597	-1.81677
16722720	NAV2	-1.07578	-1.68667	NA	-1.39968	-1.81507
16856803	GADD45B	1.20023	-1.27146	NA	1.2004	-1.81255
16843098	BLMH	1.13682	-1.44095	NA	1.0614	-1.80717
16890602	PKI55	1.06459	-1.78434	NA	1.55431	-1.80538
16778005	STARD13	NA	NA	NA	-1.31904	-1.80428
16911835	RIN2	1.09991	-1.66858	NA	1.19266	-1.80073
16741779	ARAP1	1.06179	-1.29573	NA	1.03259	-1.80057
16842701	SGK494	1.20202	-1.55794	NA	1.41775	-1.79942
16981077	MIR4454	NA	NA	NA	-1.024	-1.79842
16901371	TGFBRAP1	-1.00123	-1.42521	NA	-1.08491	-1.79826
16842237	SNORD3C	NA	NA	NA	1.21481	-1.79743
17005001	CD83	-1.00041	-1.35896	NA	-1.15209	-1.79719
16703715	ZEB1	1.09491	-1.40045	NA	-1.0871	-1.79558
17046135	EGFR	-1.03965	-1.57565	NA	-1.15049	-1.79388
16753397	MIRLET7I	NA	NA	NA	-1.33908	-1.79288
16739317	MTA2	1.07317	NA	-1.75213	-1.04087	-1.79283
16852008	MOCOS	NA	NA	NA	1.62414	-1.79274
16890970	BCS1L	1.10934	-1.23593	NA	-1.01868	-1.78671
16828810	KIAA1609	1.13458	-1.37731	NA	1.30508	-1.78524
16794158	ZFP36L1	1.00135	-1.29873	NA	1.05411	-1.78434
16785104	SYT16	1.0998	-1.24133	NA	-1.01467	-1.7838
16695888	ALDH9A1	-1.10456	NA	-1.50825	-1.3326	-1.78008
16745718	ROBO4	NA	NA	NA	1.15205	-1.77962
16990897	AFAP1L1	NA	NA	NA	-1.44736	-1.77845
16851121	SEH1L	-1.02297	NA	-1.34412	-1.19704	-1.77621
17106080	ATG4A	1.07438	NA	-1.37727	1.19076	-1.77447
16661323	NUDC	NA	NA	NA	-1.15058	-1.7741
16673822	METTL13	NA	NA	NA	-1.00407	-1.7732
16728778	P2RY2	1.05625	-1.33676	NA	1.02811	-1.77261
16968314	PRDM8	1.00784	-1.57707	NA	-1.05876	-1.77211
17062941	MIR29A	NA	NA	NA	-1.09315	-1.76989
16960775	SSR3	1.09629	-1.46294	-1.33905	1.05196	-1.76888
16803008	LOC440288	NA	NA	NA	-1.09736	-1.76518
16713309	FZD8	1.09534	-1.58389	NA	-1.2601	-1.76374
16730467	TMEM133	NA	NA	NA	1.36362	-1.76189
16668286	MIR197	NA	NA	NA	-1.21605	-1.7612
16951756	SLC4A7	1.10574	-1.61046	NA	-1.11434	-1.75485
16848070	SLC16A6	1.09382	-1.46348	NA	1.14544	-1.75367
17005042	JARID2	1.25293	-1.45433	NA	1.48035	-1.74865
17016528	TOB2P1	NA	NA	NA	-1.26328	-1.74822
16820041	E2F4	NA	NA	NA	-1.00113	-1.74636
16883498	NPAS2	1.0292	-1.82982	NA	-1.02589	-1.74554
16873313	ERCC1	-1.03884	-1.38881	NA	-1.21792	-1.73819
16778987	MED4	1.04301	-1.42586	NA	1.10795	-1.73793
17103303	PORCN	1.01176	-1.27098	NA	1.01985	-1.73793
16833476	DHRS11	NA	NA	NA	-1.12615	-1.73697
16877048	HPCAL1	1.08394	-1.47629	NA	-1.01483	-1.73403
16740914	PC	-1.0631	-1.44392	NA	-1.32628	-1.73118
16711484	IL15RA	1.15835	NA	-1.52795	1.28893	-1.72586
16793942	LOC645431	NA	NA	NA	-1.25284	-1.72505
16974315	RN5S155	NA	NA	NA	-1.01095	-1.72382
16874604	SHANK1	1.19799	-1.32942	-1.26858	1.01561	-1.72371
17041350	RPS18	NA	NA	NA	-1.04565	-1.72318
16896320	FAM98A	1.1178	-1.3501	NA	1.01827	-1.72274
16670574	ECM1	NA	NA	NA	-1.36468	-1.72222
17023658	MOXD1	NA	NA	NA	-1.26764	-1.72181
17046601	ASL	1.19394	-1.33586	NA	1.07166	-1.72138
16941088	MAPKAPK3	NA	NA	NA	1.11159	-1.71916
17106959	RBMX2	1.13982	-1.37541	NA	1.09443	-1.71916
16966369	TMEM33	1.00875	-1.30808	NA	1.07586	-1.71873
16838094	LOC100507246	NA	NA	NA	1.1466	-1.71851
16968797	HERC3	1.05662	-1.33408	NA	1.06252	-1.7181
16854856	EPG5	NA	NA	NA	1.44939	-1.71674
16830914	PFAS	1.06598	-1.3635	NA	-1.11512	-1.71533
17024002	FAM54A	NA	NA	NA	1.14172	-1.7147
16745997	ETS1	1.08298	-1.32258	NA	1.11777	-1.71312
17016956	NRM	1.00643	-1.47993	NA	-1.20188	-1.71144
17026696	NRM	1.00643	-1.47993	NA	-1.20188	-1.71144
17028847	NRM	1.00643	-1.47993	NA	-1.20188	-1.71144
17031625	NRM	1.00643	-1.47993	NA	-1.20188	-1.71144
17034080	NRM	1.00643	-1.47993	NA	-1.20188	-1.71144
17036347	NRM	1.00643	-1.47993	NA	-1.20188	-1.71144
17039123	NRM	1.00643	-1.47993	NA	-1.20188	-1.71144
16692775	MCL1	1.03452	-1.43808	NA	1.21011	-1.71017
16753533	RASSF3	NA	NA	NA	-1.0788	-1.70919
16822478	JMJD8	1.14801	-1.33152	NA	-1.18436	-1.70531
16718938	RGS10	1.05775	-1.45505	NA	1.30222	-1.70513
17001946	ATOX1	NA	NA	NA	1.09031	-1.7046
16673056	UAP1	1.08925	-1.32251	NA	1.08187	-1.70435
16888169	PLEKHA3	1.26177	-1.37277	NA	1.44931	-1.7012
16966548	NIPAL1	1.13816	-1.49028	NA	-1.01946	-1.69632
16863737	LOC100505812	NA	NA	NA	-1.06594	-1.69606
16928824	NF2	NA	NA	NA	-1.19881	-1.69532
16667175	SNORA66	NA	NA	NA	-1.01946	-1.69422
16988801	SLC12A2	NA	NA	NA	-1.32223	-1.69299
16909081	DOCK10	NA	NA	NA	-1.20821	-1.68805
16836131	NME1-NME2	NA	NA	NA	-1.00995	-1.68722
17049330	MEPCE	NA	NA	NA	-1.10026	-1.68574
16855673	BCL2	NA	NA	NA	-1.0677	-1.68341
16878443	FOSL2	1.08216	NA	-1.75514	1.37848	-1.67895
17067696	NRG1	1.04783	-1.32232	NA	-1.2532	-1.67626
16739432	INTS5	1.27086	-1.35127	NA	1.22781	-1.67493
16961637	NCEH1	1.14944	-1.33364	NA	-1.04698	-1.67309
16922011	BACH1	NA	NA	NA	-1.11421	-1.67224
16784098	FRMD6	-1.0236	-1.36849	NA	-1.13288	-1.67129
16937671	HRH1	NA	NA	NA	-1.0347	-1.67101
17083370	PDCD1LG2	NA	NA	NA	1.87649	-1.66905
17080788	FBXO32	NA	NA	NA	-1.15187	-1.6686
16815001	TRAF7	1.17536	-1.50338	NA	1.0798	-1.6675
16791086	IPO4	NA	NA	NA	1.03564	-1.66317
16709128	DUSP5	1.02674	-1.25999	NA	1.08247	-1.66215
16833263	LIG3	NA	NA	NA	-1.10539	-1.66034
17085685	TJP2	NA	NA	NA	-1.06382	-1.65949
17112686	TRMT2B	1.0334	-1.4269	NA	-1.15528	-1.65727
17118413	FAM27E3	NA	NA	NA	-1.11646	-1.65613
17117592	LOC100128840	NA	NA	NA	-1.01122	-1.65592
16755149	CRADD	1.03311	-1.35779	NA	-1.04299	-1.65519
16889631	SNORD11	NA	NA	NA	-1.10623	-1.65499
16954685	RPL29	NA	NA	NA	-1.31705	-1.64987
16872496	C19orf54	1.13425	-1.33834	NA	1.43141	-1.64906
17007824	FANCE	1.04532	-1.29276	NA	-1.14203	-1.64608
16671264	SLC27A3	-1.00398	-1.43056	NA	-1.05889	-1.64592
17080468	SAMD12	-1.2022	-1.59738	NA	-1.29852	-1.64383
17057422	SNORA9	NA	NA	NA	-1.15903	-1.64243
16814504	FAM173A	NA	NA	NA	-1.15315	-1.64121
16865116	MYADM	1.11438	-1.36712	NA	-1.01101	-1.63995
16863282	CD3EAP	NA	NA	NA	-1.30449	-1.63867
17080946	KIAA0196	1.13623	-1.34731	NA	1.21041	-1.6386
17112607	TSPAN6	NA	NA	NA	-1.20014	-1.6385
16904551	GALNT3	NA	NA	NA	1.56706	-1.63641
16771242	PXN	1.19664	-1.2557	NA	1.07002	-1.63616
16867378	DPP9	NA	NA	NA	-1.17534	-1.63447
17046683	RABGEF1	NA	NA	NA	1.01425	-1.63398
16762837	CAPRIN2	1.02318	-1.42943	NA	-1.05064	-1.63362
17021754	MAP3K7	1.01985	-1.29958	NA	-1.1624	-1.6303
16711089	LARP4B	1.05588	-1.32117	NA	1.06818	-1.63016
16732394	OAF	NA	NA	NA	-1.05284	-1.62995
16660919	TMEM57	-1.00632	-1.26386	NA	-1.25836	-1.62952
16878137	CAD	1.01159	-1.32947	NA	-1.12279	-1.6295
16796854	MOK	NA	NA	NA	-1.23169	-1.62851
16712001	DCLRE1C	NA	NA	NA	-1.20695	-1.62818
16898872	TEX261	NA	NA	NA	-1.24713	-1.62721
17068385	GINS4	-1.02898	-1.33498	NA	-1.19378	-1.62554
16889629	SNORD11B	NA	NA	NA	-1.16794	-1.62497
16668960	DCLRE1B	NA	NA	NA	-1.32759	-1.62432
16984905	IL31RA	1.40369	-1.43711	NA	1.51724	-1.6241
17021628	MDN1	1.12655	NA	-1.44362	1.05646	-1.62246
16848631	NAT9	NA	NA	NA	1.04765	-1.62162
16721479	ILK	1.06048	-1.27413	NA	-1.28245	-1.62092
16719125	CUZD1	1.07071	-1.51885	NA	-1.10359	-1.61906
17009316	ENPP4	1.09218	-1.38544	NA	1.20631	-1.61804
16828499	ADAT1	NA	NA	NA	1.08096	-1.61775
17099947	SDCCAG3	NA	NA	NA	-1.19107	-1.6177
16820820	SNORD111	NA	NA	NA	-1.03868	-1.61636
16959187	MRPL3	1.08269	NA	-1.4237	1.06872	-1.61606
17095936	BICD2	1.04787	-1.52895	NA	-1.00606	-1.61506
16749524	KLHDC5	NA	NA	NA	-1.14102	-1.61483
16846864	MMD	1.09823	NA	-1.63799	-1.01221	-1.61441
16988477	SNCAIP	NA	NA	NA	-1.24753	-1.61296
16832568	SNORD4B	NA	NA	NA	-1.1483	-1.61215
16748751	STRAP	-1.03066	-1.33679	NA	1.03778	-1.61166
16958786	MGLL	1.02577	-1.28033	NA	-1.05164	-1.61149
16956707	ST3GAL6-AS1	NA	NA	NA	-1.08489	-1.61127
16778043	STARD13-IT1	NA	NA	NA	-1.20154	-1.60924
16851486	LAMA3	1.02304	-1.31153	NA	-1.06786	-1.60728
16854268	NPC1	NA	NA	NA	1.14132	-1.60685
16705661	COL13A1	NA	NA	NA	-1.11542	-1.60464
16754536	SYT1	NA	NA	NA	2.21579	-1.60456
17112729	TIMM8A	-1.00683	-1.24463	NA	-1.21937	-1.60422
17055697	CDCA7L	1.01116	NA	-1.25989	-1.25541	-1.60392
16918976	DSN1	-1.04342	-1.35017	NA	-1.13259	-1.60221
16823046	SNORD60	NA	NA	NA	-1.13526	-1.60215
16816479	CCP110	1.05184	-1.59062	NA	1.04643	-1.60171
17115925	CD99	-1.00809	-1.35372	NA	1.0091	-1.60148
16845126	STAT3	NA	NA	NA	-1.27207	-1.60076
16781536	PNP	1.13959	-1.26154	NA	-1.03713	-1.60037
16777278	SKA3	NA	NA	NA	-1.16289	-1.5996
16694036	GBAP1	NA	NA	NA	1.03664	-1.5991
16829638	SGSM2	NA	NA	NA	-1.32481	-1.59883
16876648	LOC100506054	NA	NA	NA	1.04509	-1.59676
16929920	H1F0	NA	NA	NA	-1.00198	-1.5964
16828344	MLKL	1.20944	-1.31193	NA	1.13784	-1.59411
16973879	LYAR	NA	NA	NA	1.14633	-1.59388
16868661	RAVER1	1.06518	-1.37291	NA	-1.02425	-1.59306
16815756	PMM2	1.11232	-1.22824	NA	1.03605	-1.59272
16837433	COG1	1.03796	-1.30456	NA	-1.00025	-1.59215
16900783	ACTR1B	NA	NA	NA	-1.05629	-1.59056
16738479	SLC43A3	1.02349	-1.25413	NA	-1.11289	-1.58845
16674618	IER5	1.08318	-1.33028	NA	-1.03264	-1.58544
16830302	ACADVL	1.01052	-1.53696	NA	1.03709	-1.58523
16674355	SOAT1	NA	NA	NA	1.03264	-1.58474
16716469	HTR7	NA	NA	NA	1.32855	-1.58364
16869624	DDX39A	1.14662	-1.24958	NA	1.09606	-1.58261
16746808	FKBP4	-1.01606	-1.23496	NA	-1.14694	-1.582
16878583	SNORD92	NA	NA	NA	1.02427	-1.58192
16896346	FEZ2	NA	NA	NA	-1.2181	-1.58154
16783905	LRR1	NA	NA	NA	-1.23117	-1.5809
16984294	CARD6	1.25218	-1.30827	NA	1.28959	-1.57986
16985094	ZSWIM6	NA	NA	NA	1.0308	-1.57954
16707221	KIF20B	1.01312	-1.26004	NA	-1.03987	-1.57933
16739763	ATL3	1.0589	NA	-1.37491	1.06826	-1.57902
16889346	BZW1	-1.00526	-1.23067	NA	1.02062	-1.57895
17060857	PLOD3	NA	NA	NA	-1.23936	-1.57882
17056248	CPVL	NA	NA	NA	1.09198	-1.57558
17069212	SDCBP	NA	NA	NA	1.1947	-1.57534
16664078	TOE1	1.15479	-1.28772	NA	1.08667	-1.57514
17102309	IL1RAPL1	NA	NA	NA	1.29804	-1.5749
17078610	IMPA1	1.12896	-1.30757	NA	1.13843	-1.57478
16930495	XPNPEP3	NA	NA	NA	1.11099	-1.57466
16902254	TMEM185B	NA	NA	NA	-1.18526	-1.57424
16986033	FCHO2	1.03934	NA	-1.65119	1.17593	-1.573
16833518	AATF	NA	NA	NA	1.1372	-1.57148
16818017	PHKG2	-1.05715	-1.297	NA	-1.13751	-1.5705
16673477	SFT2D2	NA	NA	NA	-1.01224	-1.5702
16942060	SLMAP	1.14003	NA	-1.53373	1.11123	-1.56529
16860920	FXYD5	NA	NA	NA	-1.00303	-1.56492
16796414	SYNE3	NA	NA	NA	1.0509	-1.56466
16843049	SSH2	1.07522	-1.34393	NA	-1.01314	-1.56444
16816386	TMC7	1.22278	-1.24554	NA	1.41782	-1.56385
16684110	EYA3	NA	NA	NA	-1.08965	-1.5623
16716341	ANKRD22	NA	NA	NA	-1.0042	-1.56208
16954354	IFRD2	NA	NA	NA	1.02579	-1.56195
16816692	METTL9	-1.07511	-1.37338	NA	-1.20333	-1.56102
16790229	LOC283624	NA	NA	NA	-1.06862	-1.56077
16920315	NFATC2	NA	NA	NA	1.4762	-1.56061
16935396	RANGAP1	1.11956	-1.2913	NA	-1.00121	-1.56008
16790556	PRMT5	NA	NA	NA	-1.0857	-1.55973
16661956	KPNA6	1.07953	-1.43296	NA	1.12015	-1.55735
17115692	MPP1	NA	NA	NA	-1.13124	-1.55641
16661646	RNU11	NA	NA	NA	-1.12396	-1.5546
16863877	PPP1R15A	NA	NA	NA	1.78078	-1.55431
16822892	SNORA64	NA	NA	NA	-1.17672	-1.55406
16742671	NARS2	NA	NA	NA	-1.13125	-1.5531
16804478	AEN	NA	NA	NA	1.03252	-1.55204
16937681	ATG7	1.16118	-1.24599	NA	1.19268	-1.5519
16786475	FCF1	NA	NA	NA	1.07606	-1.55166
17044795	DKFZP586I1420	NA	NA	NA	-1.07047	-1.55164
17008428	ADCY10P1	NA	NA	NA	-1.18986	-1.5516
16746906	TEAD4	NA	NA	NA	1.05907	-1.55105
16706499	PPIF	NA	NA	NA	1.00768	-1.55088
16990146	WDR55	NA	NA	NA	1.2004	-1.5506
16844663	KRT34	NA	NA	NA	1.13991	-1.5504
16843162	EVI2B	1.01956	-1.27025	NA	1.04553	-1.54896
16782187	MMP14	-1.03401	-1.36621	NA	-1.12762	-1.54691
16793623	SIX4	NA	NA	NA	-1.24067	-1.54609
16723507	NAT10	NA	NA	NA	-1.10258	-1.5447
16976942	G3BP2	NA	NA	NA	-1.28275	-1.54303
16804716	SEMA4B	1.11972	-1.41627	NA	1.09374	-1.54299
17100328	DPP7	NA	NA	NA	-1.25535	-1.54265
17089460	FPGS	NA	NA	NA	-1.17586	-1.54224
16719976	RIC8A	NA	NA	NA	-1.17662	-1.54189
16828327	RFWD3	1.08948	-1.19889	NA	1.0167	-1.54121
16825592	HIRIP3	NA	NA	NA	-1.07901	-1.54063
16838101	SNORD1B	NA	NA	NA	-1.01436	-1.54053
16742647	GAB2	NA	NA	NA	1.00892	-1.53764
16874641	SNORD88B	NA	NA	NA	-1.0109	-1.53723
16848793	SLC25A19	NA	NA	NA	-1.03459	-1.53708
16815447	NAA60	1.15946	-1.34864	NA	1.28675	-1.53527
16822055	CDK10	NA	NA	NA	-1.08435	-1.53491
16932158	DGCR2	1.11587	-1.33482	NA	1.15757	-1.53478
16778325	PROSER1	1.2487	-1.23274	NA	1.55694	-1.53473
16859268	LOC100507503	NA	NA	NA	-1.04161	-1.53457
16668272	GNAI3	-1.00367	NA	-1.34144	-1.04702	-1.53395
16786548	EIF2B2	NA	NA	NA	-1.17722	-1.53383
16883390	LIPT1	NA	NA	NA	1.19652	-1.53308
16886564	FMNL2	NA	NA	NA	1.16391	-1.53231
16776043	RN7SKP9	NA	NA	NA	-1.0054	-1.53225
16980716	TMEM154	1.00784	-1.31046	NA	-1.00146	-1.53163
16697695	KIF14	-1.02554	-1.29273	NA	-1.22813	-1.53147
16815316	THOC6	1.01317	-1.43891	NA	-1.11413	-1.53086
17063945	LOC100507507	NA	NA	NA	1.12171	-1.52944
16742150	XRRA1	NA	NA	NA	1.30985	-1.52915
16780793	TEX30	1.03785	-1.35372	NA	1.01666	-1.52891
16816627	LOC81691	1.26849	-1.39138	NA	1.62374	-1.52808
16721732	SNORA45	NA	NA	NA	1.04164	-1.52807
16834603	TMEM106A	NA	NA	NA	-1.04939	-1.52711
16760437	NOP2	NA	NA	NA	-1.12096	-1.52663
17104259	MSN	1.01576	-1.19334	NA	-1.04935	-1.52587
17005121	RBM24	NA	NA	NA	-1.17367	-1.52464
16904447	COBLL1	NA	NA	NA	1.12644	-1.52347
17066694	PDLIM2	NA	NA	NA	1.15569	-1.523
17015143	TUBB2A	NA	NA	NA	-1.01398	-1.52292
16708229	DNMBP-AS1	NA	NA	NA	-1.14902	-1.52121
16834812	DBF4B	NA	NA	NA	-1.10202	-1.52062
16834711	C17orf53	NA	NA	NA	1.03492	-1.5203
16768618	TMCC3	1.07593	-1.27911	NA	1.16811	-1.51947
16916012	TNFRSF6B	-1.02416	-1.3756	NA	-1.16427	-1.51903
16807399	C15orf52	NA	NA	NA	-1.00866	-1.51899
16992637	SFXN1	NA	NA	NA	1.07147	-1.51895
16679697	NLRP3	NA	NA	NA	-1.15577	-1.51846
17057433	TBRG4	NA	NA	NA	1.13514	-1.51843
16696533	SNORD75	-1.03519	-1.31312	NA	-1.00044	-1.51772
16669288	WDR3	NA	NA	NA	-1.20237	-1.51769
16837029	PSMC5	NA	NA	NA	-1.06639	-1.51711
16824004	GSPT1	NA	NA	NA	1.07844	-1.5171
16809093	GABPB1	NA	NA	NA	1.00711	-1.51585
16911493	SPTLC3	1.17507	-1.4909	NA	1.41157	-1.51538
17090893	WDR5	NA	NA	NA	-1.06009	-1.51439
16659605	EFHD2	NA	NA	NA	-1.00257	-1.51332
16829801	SPNS2	-1.03217	-1.48872	NA	-1.14266	-1.51311
16686158	HYI	-1.07517	-1.43293	NA	-1.13741	-1.51268
16661141	SH3BGRL3	NA	NA	NA	-1.15364	-1.51038
16750802	SPATS2	1.06678	-1.30437	NA	1.18674	-1.50934
16702571	MCM10	1.10504	-1.30597	NA	-1.05794	-1.50907
17007543	ITPR3	1.02349	-1.32783	NA	-1.08565	-1.5087
16830782	CYB5D1	NA	NA	NA	-1.16615	-1.50837
16917061	FERMT1	NA	NA	NA	-1.22112	-1.50813
16802553	RPLP1	NA	NA	NA	1.03529	-1.50806
16931942	CECR5	NA	NA	NA	-1.1288	-1.508
17100036	NOTCH1	NA	NA	NA	-1.1397	-1.50775
16816660	TMEM159	NA	NA	NA	-1.05863	-1.50739
17073234	THEM6	1.3342	-1.3311	NA	1.08974	-1.50685
17015587	C6orf52	NA	NA	NA	-1.06585	-1.50617
16671041	LCE2C	NA	NA	NA	1.01879	-1.5033
16914745	SNORD12	NA	NA	NA	1.07466	-1.5033
17093373	SNORD121A	NA	NA	NA	1.02238	-1.50269
17112956	TCEAL8	1.05813	-1.45992	NA	-1.08007	-1.50216
16729557	C11orf82	1.1151	-1.35272	NA	1.13828	-1.5021
16954478	NPRL2	1.08421	-1.34743	NA	-1.02406	-1.50031
16684310	LAPTM5	NA	NA	NA	-1.10595	-1.49985
16875274	TFPT	NA	NA	NA	-1.20389	-1.49946
17049557	TRIP6	NA	NA	NA	-1.05456	-1.49705
16958972	SNORA7B	NA	NA	NA	-1.0681	-1.49655
16730583	WTAPP1	-1.07852	-1.3777	NA	-1.17513	-1.49497
16970068	SNHG8	1.03927	-1.26208	NA	-1.11079	-1.49469
16684581	SPOCD1	NA	NA	NA	-1.16648	-1.49449
16981730	VEGFC	1.04593	-1.27251	NA	-1.16058	-1.49348
16991617	LSM11	NA	NA	NA	1.71107	-1.49145
16661429	GPR3	NA	NA	NA	-1.1554	-1.48848
16708533	PPRC1	NA	NA	NA	-1.05102	-1.48818
17089188	ZBTB43	NA	NA	NA	1.12033	-1.48815
17043882	HDAC9	NA	NA	NA	-1.03307	-1.48717
16891042	TTLL4	NA	NA	NA	1.23469	-1.48491
17106997	MST4	NA	NA	NA	1.0227	-1.48486
17083900	ACER2	1.3475	NA	-1.381	1.76778	-1.48423
16877225	LPIN1	NA	NA	NA	-1.15619	-1.48284
17000724	HBEGF	NA	NA	NA	1.42524	-1.48267
16832558	SNORD4A	NA	NA	NA	-1.13615	-1.48241
16674211	RASAL2	1.25908	-1.27211	NA	1.40644	-1.48222
16659650	DNAJC16	NA	NA	NA	1.21661	-1.4822
16761877	EPS8	NA	NA	NA	1.19549	-1.48178
16810933	TIPIN	NA	NA	NA	1.17791	-1.48044
16930938	RNU12	NA	NA	NA	1.29898	-1.47966
16685489	MTF1	1.07928	-1.26258	NA	1.1569	-1.47947
16914741	SNORD12C	NA	NA	NA	-1.07872	-1.47864
16704977	PRKG1	NA	NA	NA	-1.16329	-1.47861
16684812	RNF19B	NA	NA	NA	-1.04299	-1.47829
17002078	GEMIN5	NA	NA	NA	-1.18362	-1.47829
16855340	SNORA37	NA	NA	NA	1.07093	-1.47732
16817509	NFATC2IP	1.08121	-1.23366	NA	1.01001	-1.47701
16732386	OAF	NA	NA	NA	1.12329	-1.47558
16914781	RNF114	NA	NA	NA	-1.04393	-1.47486
16843376	NLE1	NA	NA	NA	1.0047	-1.47459
16725393	TMEM109	NA	NA	NA	-1.13894	-1.47442
16744358	FDXACB1	NA	NA	NA	1.09358	-1.4744
17033956	TRIM26	NA	NA	NA	-1.06596	-1.47374
16659686	DDI2	1.2796	-1.29059	NA	1.25672	-1.47369
16898764	SNRPG	NA	NA	NA	1.00421	-1.47336
16885736	LOC150776	NA	NA	NA	1.11247	-1.47311
16679480	MIR4677	NA	NA	NA	1.89971	-1.47306
16657821	ATAD3A	NA	NA	NA	1.05625	-1.47281
16769983	GIT2	1.04662	-1.33622	NA	1.07168	-1.47262
17046627	CRCP	NA	NA	NA	1.02468	-1.47189
16739636	SNHG1	1.00542	-1.28206	NA	-1.08476	-1.47176
17110495	UXT	NA	NA	NA	-1.04984	-1.47174
17026648	HCG18	NA	NA	NA	1.06504	-1.47127
17069545	RRS1	NA	NA	NA	-1.16285	-1.47025
16906440	OSGEPL1	NA	NA	NA	-1.14388	-1.46728
16686401	MUTYH	1.13212	-1.35668	NA	1.25316	-1.46709
17089606	SLC27A4	1.14502	-1.31802	NA	1.07485	-1.46701
16662525	ADPRHL2	NA	NA	NA	1.1455	-1.46684
16914844	PTPN1	NA	NA	NA	-1.00105	-1.46598
16800156	TMEM62	NA	NA	NA	1.09446	-1.46591
16992412	ERGIC1	-1.07355	-1.28188	NA	-1.08044	-1.46524
16859481	MRPL34	-1.02784	-1.43408	NA	-1.19745	-1.46485
16690623	GNAT2	NA	NA	NA	-1.07296	-1.46439
16721566	LOC100506238	NA	NA	NA	1.45769	-1.46352
16669997	NBPF12	NA	NA	NA	-1.0298	-1.46344
16679451	SDCCAG8	NA	NA	NA	1.32057	-1.46318
16855283	CXXC1	NA	NA	NA	1.10781	-1.46278
17008676	RPL7L1	NA	NA	NA	-1.09653	-1.46246
16735952	BTBD10	NA	NA	NA	1.23019	-1.46183
16698543	RAB7L1	NA	NA	NA	-1.0541	-1.46123
16809748	MNS1	NA	NA	NA	-1.06678	-1.46087
16832005	SNORD3B-1	NA	NA	NA	1.11871	-1.46044
16832031	SNORD3A	NA	NA	NA	1.11437	-1.46023
16778745	SLC25A30	NA	NA	NA	-1.02799	-1.45944
16660269	OTUD3	NA	NA	NA	-1.03788	-1.45882
16834351	COASY	NA	NA	NA	1.0662	-1.45855
16975803	FRYL	1.07274	-1.33049	NA	1.11282	-1.45794
16729035	SPCS2	NA	NA	NA	1.03681	-1.45789
16949991	LRRC33	NA	NA	NA	-1.1597	-1.45776
16939402	RPSA	NA	NA	NA	-1.03427	-1.45725
16787364	TDP1	1.05566	-1.38533	NA	1.17465	-1.45657
16909715	MSL3P1	NA	NA	NA	-1.04602	-1.4557
17009399	CD2AP	NA	NA	NA	1.09566	-1.45566
16872580	ATP5SL	-1.01076	-1.32603	NA	-1.11491	-1.4555
16752389	RPS26	NA	NA	NA	-1.16435	-1.4551
16817973	SRCAP	-1.0139	-1.29495	NA	-1.04828	-1.45501
17027471	ABCF1	1.09436	-1.21921	NA	1.08617	-1.45449
17030316	ABCF1	1.09436	-1.21921	NA	1.08617	-1.45449
17033021	ABCF1	1.09436	-1.21921	NA	1.08617	-1.45449
17035141	ABCF1	1.09436	-1.21921	NA	1.08617	-1.45449
17037800	ABCF1	1.09436	-1.21921	NA	1.08617	-1.45449
17040514	ABCF1	1.09436	-1.21921	NA	1.08617	-1.45449
16782818	LTB4R	NA	NA	NA	1.10196	-1.45401
16946366	ZBTB38	1.14571	-1.49908	NA	1.31289	-1.45311
16695960	ILDR2	NA	NA	NA	1.08447	-1.45234
17118378	FAM27E3	NA	NA	NA	-1.03854	-1.45225
16708815	PDCD11	1.10727	-1.23833	NA	1.11553	-1.45166
16784967	SLC38A6	NA	NA	NA	1.04619	-1.45135
16781315	RASA3	NA	NA	NA	1.15712	-1.45112
16814872	TBL3	NA	NA	NA	-1.10559	-1.45015
17023810	SGK1	NA	NA	NA	1.46117	-1.44949
16712028	ACBD7	NA	NA	NA	1.02686	-1.44921
16705577	HK1	NA	NA	NA	-1.08124	-1.44873
16839642	KIAA0664	NA	NA	NA	1.19035	-1.44845
16661832	SERINC2	NA	NA	NA	-1.18342	-1.44747
17069194	UBXN2B	NA	NA	NA	1.09907	-1.44701
16922865	B3GALT5	NA	NA	NA	1.34758	-1.44693
16847260	PTRH2	NA	NA	NA	-1.05779	-1.44678
16902623	SAP130	1.06257	-1.27121	NA	-1.07978	-1.44644
16984689	ITGA2	1.19625	-1.54179	NA	1.33145	-1.44602
16955673	LOC100506994	NA	NA	NA	-1.0503	-1.44551
17082032	LOC100507316	NA	NA	NA	-1.00198	-1.44453
16667094	EPHX4	NA	NA	NA	1.17255	-1.44435
16780885	FAM155A	-1.03081	NA	-1.43848	1.01517	-1.44342
16699877	LBR	1.04033	-1.32326	NA	-1.13573	-1.44335
17073759	HSF1	NA	NA	NA	1.06951	-1.44322
16706068	LOC100507259	NA	NA	NA	1.18986	-1.44314
16678738	SPRTN	NA	NA	NA	-1.0602	-1.44305
16750277	IRAK4	NA	NA	NA	-1.01842	-1.44301
16768438	BTG1	NA	NA	NA	1.18086	-1.4421
16956792	ABI3BP	1.09882	-1.31898	NA	-1.04522	-1.44209
16820893	ATXN1L	NA	NA	NA	1.48098	-1.44202
16872735	DEDD2	NA	NA	NA	-1.05201	-1.44145
17046595	VKORC1L1	NA	NA	NA	1.04029	-1.44041
16689706	BCAR3	NA	NA	NA	1.00362	-1.43974
16909520	SNORA75	NA	NA	NA	-1.02752	-1.43924
16817254	IL4R	NA	NA	NA	1.1409	-1.43908
16926922	PEX26	NA	NA	NA	1.14756	-1.43866
16940208	LUZP3P	NA	NA	NA	1.28186	-1.43857
16894424	NOL10	NA	NA	NA	1.05762	-1.43744
16785316	MTHFD1	NA	NA	NA	-1.12618	-1.43724
16981855	DCTD	NA	NA	NA	-1.16206	-1.43579
16786243	C14orf169	NA	NA	NA	-1.07931	-1.43522
17006288	ABCF1	1.08137	-1.22732	NA	1.0866	-1.43493
17099309	DDX31	NA	NA	NA	1.05294	-1.43488
17098103	RBM18	NA	NA	NA	1.3677	-1.43183
16806870	SLC12A6	NA	NA	NA	-1.00545	-1.43136
16816418	ITPRIPL2	NA	NA	NA	1.19755	-1.4307
16699590	TAF1A	NA	NA	NA	1.04429	-1.43061
16826175	VPS35	1.01567	-1.28749	NA	1.11941	-1.43036
17057413	SNHG15	NA	NA	NA	1.13651	-1.42987
16834689	NAGS	NA	NA	NA	1.04289	-1.42965
16862613	ARHGEF1	-1.02308	-1.27955	NA	-1.06009	-1.42914
17005234	E2F3	NA	NA	NA	-1.01233	-1.42913
17088185	PRPF4	NA	NA	NA	1.13495	-1.42906
16840006	UBE2G1	1.04573	-1.27091	NA	1.07573	-1.42832
16807651	RPAP1	NA	NA	NA	1.22167	-1.42815
17098048	TTLL11	NA	NA	NA	1.0525	-1.42781
16741690	CLPB	NA	NA	NA	-1.01374	-1.42776
16681210	KLHL21	NA	NA	NA	-1.06997	-1.42723
16874633	C19orf48	NA	NA	NA	1.0888	-1.4267
16696373	VAMP4	NA	NA	NA	-1.11324	-1.4265
16945101	MCM2	NA	NA	NA	-1.07739	-1.42547
17057462	SNORA5C	-1.01428	-1.36964	NA	-1.12863	-1.42489
16940362	PTPN23	NA	NA	NA	1.03033	-1.4247
17106895	UTP14A	NA	NA	NA	1.18329	-1.42414
16734524	SNORA54	NA	NA	NA	-1.10226	-1.4239
16869257	TNPO2	1.09158	-1.27893	NA	-1.10352	-1.42163
16689969	DPYD	NA	NA	NA	-1.10787	-1.42151
16978959	CASP6	1.01932	NA	-1.67481	1.02087	-1.42095
16999053	ATG12	NA	NA	NA	1.01355	-1.42056
16719838	TUBGCP2	1.03229	-1.24389	NA	-1.08082	-1.42041
16979638	ANKRD50	1.06148	-1.6159	NA	1.14283	-1.42036
17104983	CXorf26	NA	NA	NA	1.31778	-1.42027
16859919	ARMC6	NA	NA	NA	-1.12877	-1.4202
17079448	NIPAL2	NA	NA	NA	1.10114	-1.42019
17065173	ARHGEF10	NA	NA	NA	-1.04871	-1.42017
16702443	C10orf47	NA	NA	NA	1.07796	-1.41948
17009008	TJAP1	NA	NA	NA	1.13944	-1.41883
16987008	RASA1	NA	NA	NA	1.21394	-1.41825
17021596	RRAGD	NA	NA	NA	1.51507	-1.41818
17003096	GPRIN1	NA	NA	NA	-1.11935	-1.41807
16684389	SNORD85	NA	NA	NA	-1.01742	-1.41774
16674845	LAMC2	1.25599	-1.27447	NA	1.49692	-1.41749
16871124	ANKRD27	NA	NA	NA	1.00563	-1.41665
16948871	PSMD2	NA	NA	NA	-1.12527	-1.41586
17095194	RASEF	NA	NA	NA	1.39998	-1.41489
16713019	ZNF438	NA	NA	NA	1.06881	-1.41461
17097340	INIP	NA	NA	NA	1.13101	-1.41431
16840018	MYBBP1A	NA	NA	NA	-1.05703	-1.41427
16840362	PITPNM3	NA	NA	NA	-1.09984	-1.41357
17055910	DFNA5	NA	NA	NA	-1.14728	-1.41339
16802102	RNU5B-1	NA	NA	NA	1.00286	-1.41331
17072669	MYC	NA	NA	NA	1.152	-1.4132
16917849	THBD	1.10459	-1.37273	NA	1.18586	-1.41311
16662009	IQCC	NA	NA	NA	-1.0446	-1.4131
16844046	SNORA21	NA	NA	NA	1.06502	-1.4128
16717106	RRP12	NA	NA	NA	1.04255	-1.412
17076155	TTI2	NA	NA	NA	1.03913	-1.41181
17008867	CUL9	1.12246	NA	-1.29732	1.20472	-1.41155
17110193	MED14	NA	NA	NA	1.10547	-1.41038
16941493	PHF7	1.13253	-1.29609	NA	1.43491	-1.41023
16745525	HSPA8	NA	NA	NA	-1.06657	-1.40943
17060442	MIR25	NA	NA	NA	1.17991	-1.40906
17078480	MRPS28	NA	NA	NA	-1.17664	-1.40886
17061545	NAMPT	NA	NA	NA	1.149	-1.40885
16859675	CCDC124	NA	NA	NA	1.03607	-1.40875
17026623	TRIM26	NA	NA	NA	-1.03256	-1.40769
16940503	ATRIP	NA	NA	NA	-1.11947	-1.40678
16860545	NUDT19	NA	NA	NA	-1.00367	-1.40632
16902603	POLR2D	NA	NA	NA	1.12982	-1.4062
16862826	LOC390940	NA	NA	NA	-1.08255	-1.40531
16698918	C1orf74	NA	NA	NA	1.05832	-1.40484
16922292	SON	NA	NA	NA	1.05748	-1.40478
16754373	GLIPR1	NA	NA	NA	-1.05961	-1.40477
16821280	GAN	NA	NA	NA	1.05479	-1.40459
16845410	ETV4	NA	NA	NA	1.12627	-1.40453
16852457	C18orf26	1.45364	-1.4562	NA	2.46482	-1.40424
17041583	TRIM26	NA	NA	NA	-1.02892	-1.40414
16673278	UCK2	NA	NA	NA	-1.04943	-1.40364
16812527	RPS17	NA	NA	NA	-1.04801	-1.40362
16950448	RAD18	NA	NA	NA	1.05794	-1.4036
16851810	RNF138	NA	NA	NA	1.47428	-1.40352
16705329	MYPN	1.52547	-1.33766	NA	2.11338	-1.40344
16892075	ARMC9	NA	NA	NA	-1.02631	-1.40202
16878699	LCLAT1	NA	NA	NA	1.04013	-1.40176
16858122	MRPL4	NA	NA	NA	-1.03626	-1.4014
16923397	RRP1	NA	NA	NA	-1.11092	-1.40125
16915748	C20orf20	NA	NA	NA	-1.12633	-1.40055
16860580	C19orf40	NA	NA	NA	1.2773	-1.40052
16707143	LOC100132116	NA	NA	NA	1.02285	-1.39969
16784710	KIAA0586	1.07315	-1.39279	NA	1.11973	-1.39919
16690151	DPH5	NA	NA	NA	1.16286	-1.39909
16859300	AP1M1	1.02017	-1.31691	NA	1.00483	-1.39906
16663514	CDC20	1.00889	-1.23736	NA	-1.05037	-1.39869
16701407	TFB2M	NA	NA	NA	-1.07315	-1.39836
16812581	RPS17	NA	NA	NA	-1.04766	-1.39797
16717520	SNORA12	NA	NA	NA	1.02482	-1.39792
16661556	MED18	NA	NA	NA	1.0045	-1.39773
16698443	DSTYK	NA	NA	NA	1.01833	-1.39745
16778355	LHFP	1.11536	-1.29137	NA	1.16618	-1.39734
16910501	DTYMK	NA	NA	NA	-1.09216	-1.39711
16856567	DAZAP1	NA	NA	NA	1.29053	-1.39705
16985794	GTF2H2B	NA	NA	NA	1.2849	-1.39704
16818125	STX4	NA	NA	NA	1.07755	-1.39696
17009862	PRIM2	1.02757	-1.26115	NA	1.16728	-1.39677
16964764	TBC1D14	NA	NA	NA	-1.04243	-1.39676
16839769	P2RX5-TAX1BP3	1.01209	-1.25982	NA	1.0263	-1.39618
16914888	MOCS3	NA	NA	NA	1.02246	-1.39605
17036239	TRIM26	NA	NA	NA	-1.03281	-1.39543
16808401	FRMD5	1.0427	-1.29556	NA	-1.05521	-1.3953
16707120	STAMBPL1	1.07282	-1.31569	NA	1.06605	-1.39519
16845742	EFTUD2	NA	NA	NA	1.08157	-1.39458
16841982	TOM1L2	NA	NA	NA	1.1359	-1.39427
16914345	ZSWIM1	NA	NA	NA	1.09906	-1.39407
16970074	SNORA24	NA	NA	NA	-1.11812	-1.394
16881153	PCBP1	NA	NA	NA	-1.09751	-1.39374
16839604	SNORD91A	NA	NA	NA	1.09255	-1.393
16762489	ITPR2	NA	NA	NA	1.00778	-1.3927
17103560	PLP2	NA	NA	NA	-1.00962	-1.3926
16856812	THOP1	NA	NA	NA	-1.03116	-1.39143
16818980	RBL2	NA	NA	NA	-1.05494	-1.39069
16985720	GTF2H2C	NA	NA	NA	1.15654	-1.3902
16708910	SFR1	NA	NA	NA	1.36491	-1.38997
17055937	OSBPL3	NA	NA	NA	1.17382	-1.38997
16821294	MIR4720	NA	NA	NA	1.20793	-1.38987
16708179	CUTC	1.19768	-1.26241	NA	1.1436	-1.38786
16844044	SNORA21	NA	NA	NA	1.18824	-1.38736
16870581	NR2C2AP	NA	NA	NA	1.11893	-1.38685
17028723	TRIM26	NA	NA	NA	-1.03356	-1.38657
16833488	MRM1	NA	NA	NA	1.0641	-1.38607
16771805	VPS37B	NA	NA	NA	-1.09824	-1.38586
17115597	UBL4A	NA	NA	NA	1.0814	-1.38578
17025297	TCP1	NA	NA	NA	-1.09705	-1.38544
16747287	NCAPD2	NA	NA	NA	-1.0809	-1.38464
17077451	NSMAF	NA	NA	NA	1.07929	-1.38396
17092421	MPDZ	NA	NA	NA	1.62378	-1.38372
16957554	KIAA2018	NA	NA	NA	1.16335	-1.38342
17058460	BAZ1B	1.01929	-1.29908	NA	-1.07066	-1.38338
16820537	CIRH1A	NA	NA	NA	1.04259	-1.38335
16838392	PGS1	NA	NA	NA	1.04221	-1.38333
16665674	AK4	NA	NA	NA	-1.02528	-1.383
16751709	ESPL1	NA	NA	NA	-1.05827	-1.38177
16820584	NIP7	NA	NA	NA	1.0131	-1.38103
16861047	TMEM147	NA	NA	NA	1.05793	-1.38062
16969624	RPL34	NA	NA	NA	1.00335	-1.38013
17049461	POP7	NA	NA	NA	-1.05353	-1.37988
16999011	FEM1C	NA	NA	NA	1.03251	-1.37942
17022248	BEND3	NA	NA	NA	1.06797	-1.37935
17113629	RPL39	NA	NA	NA	1.06947	-1.37911
16916561	ZNF343	NA	NA	NA	1.09551	-1.37908
17116684	VAMP7	1.42455	-1.28457	NA	1.38499	-1.37869
16887492	GAD1	NA	NA	NA	-1.02324	-1.37829
17018693	MTCH1	1.00163	-1.21755	NA	-1.1544	-1.37793
17017476	LSM2	NA	NA	NA	-1.0181	-1.37778
17026855	LSM2	NA	NA	NA	-1.0181	-1.37778
17029328	LSM2	NA	NA	NA	-1.0181	-1.37778
17032114	LSM2	NA	NA	NA	-1.0181	-1.37778
17036832	LSM2	NA	NA	NA	-1.0181	-1.37778
17039565	LSM2	NA	NA	NA	-1.0181	-1.37778
16863922	BAX	NA	NA	NA	1.00624	-1.37762
17018685	PPIL1	NA	NA	NA	1.10171	-1.3775
17038998	TRIM26	NA	NA	NA	-1.04929	-1.37734
16851565	TTC39C	NA	NA	NA	-1.03591	-1.37683
17103413	SUV39H1	NA	NA	NA	-1.08957	-1.37668
16729240	C11orf30	NA	NA	NA	1.06494	-1.37582
16961806	GNB4	NA	NA	NA	1.11364	-1.37358
17101726	CA5BP1	NA	NA	NA	1.18481	-1.37342
16859395	MYO9B	NA	NA	NA	-1.09719	-1.37337
17082700	TONSL	NA	NA	NA	-1.08118	-1.37314
17014324	MRPL18	NA	NA	NA	-1.01744	-1.37303
16825855	ZNF689	NA	NA	NA	1.12215	-1.37275
16956448	GBE1	NA	NA	NA	1.01982	-1.37261
16670217	NBPF15	NA	NA	NA	1.0057	-1.37215
17028741	HCG18	NA	NA	NA	-1.00625	-1.37215
17041601	HCG18	NA	NA	NA	-1.00625	-1.37215
16840902	AURKB	1.05656	-1.33132	NA	1.06372	-1.37193
17004657	BMP6	NA	NA	NA	-1.05812	-1.37164
17093595	FANCG	NA	NA	NA	1.01061	-1.37158
16673359	POU2F1	NA	NA	NA	-1.0432	-1.3713
16809687	NEDD4	NA	NA	NA	1.29808	-1.37093
16782754	GMPR2	NA	NA	NA	-1.01685	-1.3709
16749446	C12orf70	NA	NA	NA	-1.12363	-1.37056
16800108	HAUS2	NA	NA	NA	-1.00974	-1.37053
16802120	SLC24A1	NA	NA	NA	1.21683	-1.36994
16813286	CIB1	NA	NA	NA	1.1985	-1.36984
17090740	RPL7A	NA	NA	NA	-1.06355	-1.3695
17012047	DCBLD1	NA	NA	NA	1.12829	-1.36925
16669830	RBM8A	NA	NA	NA	1.03661	-1.36901
17039017	HCG18	NA	NA	NA	-1.00258	-1.369
17047530	DTX2	NA	NA	NA	-1.08846	-1.36895
16844031	RPL23	NA	NA	NA	1.00449	-1.36892
16965922	PGM2	NA	NA	NA	1.53443	-1.36849
16739435	C11orf48	1.03914	-1.28141	NA	-1.06544	-1.36845
16737322	LOC100507164	NA	NA	NA	-1.03335	-1.36826
16890869	CTDSP1	NA	NA	NA	1.01594	-1.36769
16855182	SNORD58A	NA	NA	NA	1.04428	-1.36748
16839254	GEMIN4	1.08332	-1.35291	NA	1.02782	-1.36698
16790636	C14orf93	NA	NA	NA	-1.0025	-1.36694
16944738	PDIA5	NA	NA	NA	1.26952	-1.36687
17000900	HDAC3	NA	NA	NA	-1.08388	-1.36671
17021845	MMS22L	NA	NA	NA	-1.00236	-1.36634
16683644	SYF2	1.11584	-1.2473	NA	1.13782	-1.36599
16896961	THADA	NA	NA	NA	1.0482	-1.36589
16990096	TMCO6	NA	NA	NA	-1.09531	-1.36563
16908415	ZNF142	NA	NA	NA	1.03557	-1.36502
17001040	GNPDA1	NA	NA	NA	1.27086	-1.36454
16955754	THOC7	-1.01746	-1.22775	NA	1.03665	-1.36413
16974121	AFAP1	1.03907	-1.27148	NA	-1.035	-1.36299
16822490	WDR24	NA	NA	NA	1.09708	-1.36237
16981694	SPATA4	NA	NA	NA	-1.03506	-1.36197
16835356	CDK5RAP3	NA	NA	NA	-1.10144	-1.36187
16842587	POLDIP2	NA	NA	NA	1.11503	-1.36162
16776048	FKSG29	NA	NA	NA	1.08806	-1.36157
16689618	EVI5	NA	NA	NA	1.16264	-1.36106
16764398	FMNL3	NA	NA	NA	-1.04031	-1.36035
16848731	NT5C	NA	NA	NA	-1.07206	-1.36006
17091090	PPP1R26	NA	NA	NA	1.10299	-1.35961
16976074	CLOCK	1.13162	NA	-1.4611	1.44065	-1.35947
17030923	SKIV2L	NA	NA	NA	-1.0766	-1.35934
16799357	EIF2AK4	NA	NA	NA	1.04357	-1.35934
16769227	NUP37	NA	NA	NA	1.10195	-1.35888
17079220	RAD54B	NA	NA	NA	-1.00651	-1.35833
16950895	RPL32	NA	NA	NA	1.02413	-1.35799
17050778	ING3	NA	NA	NA	1.10494	-1.35792
16765491	SMUG1	NA	NA	NA	1.14559	-1.35785
16975084	ARAP2	NA	NA	NA	1.02974	-1.3578
16738869	PRPF19	NA	NA	NA	-1.00396	-1.35776
16947287	TIPARP	NA	NA	NA	-1.06219	-1.3577
17058176	GUSB	NA	NA	NA	1.02016	-1.35757
16766294	NACA	NA	NA	NA	1.00391	-1.3568
16832168	SPECC1	NA	NA	NA	1.02678	-1.35577
17016832	TRIM26	NA	NA	NA	-1.02535	-1.35564
17031500	TRIM26	NA	NA	NA	-1.02535	-1.35564
16775066	SUGT1	NA	NA	NA	1.07954	-1.3554
16775910	IPO5	NA	NA	NA	-1.08409	-1.35524
16686484	CCDC17	NA	NA	NA	1.07343	-1.35476
16712267	LOC100507347	NA	NA	NA	1.15806	-1.35405
16692341	ACP6	1.04582	-1.29282	NA	1.10777	-1.35357
16815513	DNAJA3	NA	NA	NA	1.09935	-1.35328
17080897	MTSS1	NA	NA	NA	1.14366	-1.35286
16767851	E2F7	1.45577	-1.38594	NA	2.01004	-1.35228
16815198	KCTD5	NA	NA	NA	1.02271	-1.35223
16922779	ETS2	NA	NA	NA	-1.05436	-1.35199
16862439	AXL	NA	NA	NA	1.03223	-1.35141
16863753	EMP3	-1.01012	-1.26152	NA	-1.04899	-1.35097
16792615	C14orf182	NA	NA	NA	1.0471	-1.35042
16837729	NUP85	NA	NA	NA	1.09982	-1.34958
16977016	SDAD1	NA	NA	NA	1.22641	-1.34947
16702800	STAM	NA	NA	NA	1.21966	-1.34898
16825468	BOLA2	NA	NA	NA	-1.05274	-1.34894
16825683	BOLA2	NA	NA	NA	-1.05274	-1.34894
16725589	TMEM138	NA	NA	NA	-1.01657	-1.34858
16918589	GSS	NA	NA	NA	-1.05561	-1.34856
17016850	HCG18	NA	NA	NA	-1.01896	-1.3481
17031520	HCG18	NA	NA	NA	-1.01896	-1.3481
17108585	MIR1184-1	NA	NA	NA	1.36652	-1.34779
17115763	MIR1184-1	NA	NA	NA	1.36652	-1.34779
17115796	MIR1184-1	NA	NA	NA	1.36652	-1.34779
16748788	MGST1	NA	NA	NA	1.05103	-1.3477
16663958	KIF2C	NA	NA	NA	-1.02907	-1.34768
16907353	ALS2	NA	NA	NA	1.11875	-1.34652
16821139	MON1B	NA	NA	NA	1.35312	-1.34643
16685669	PABPC4	NA	NA	NA	1.10156	-1.3462
16908138	MREG	NA	NA	NA	-1.09251	-1.34607
17114220	MBNL3	1.05557	-1.26968	NA	-1.12287	-1.34585
16926087	WDR4	NA	NA	NA	-1.07172	-1.34537
16807763	EHD4	NA	NA	NA	1.21252	-1.34533
16677324	FLVCR1	NA	NA	NA	1.16953	-1.3453
16756834	TCHP	NA	NA	NA	1.05696	-1.34483
16891349	GMPPA	NA	NA	NA	1.25312	-1.34462
16712046	NMT2	NA	NA	NA	-1.08409	-1.34445
16702399	CELF2	NA	NA	NA	-1.0066	-1.34435
16768675	FGD6	1.24593	-1.36258	NA	1.52077	-1.34417
16859437	USE1	NA	NA	NA	-1.00101	-1.34388
17050683	ST7-OT4	NA	NA	NA	-1.03443	-1.3438
16899335	AUP1	NA	NA	NA	1.14806	-1.34302
16829486	FAM57A	NA	NA	NA	-1.02983	-1.34289
16974096	GRPEL1	NA	NA	NA	-1.10839	-1.34274
17104001	GNL3L	NA	NA	NA	1.0804	-1.34256
17108605	VAMP7	1.41021	-1.30644	NA	1.41731	-1.34221
16693474	S100A16	NA	NA	NA	1.37972	-1.342
16866337	TRIM28	NA	NA	NA	-1.07411	-1.34162
16660673	RPL11	NA	NA	NA	-1.0835	-1.34125
16717498	CWF19L1	NA	NA	NA	1.19376	-1.34111
16845713	GPATCH8	NA	NA	NA	1.08198	-1.34077
16702330	TAF3	NA	NA	NA	-1.02467	-1.34076
17082507	BOP1	NA	NA	NA	-1.07018	-1.34072
17012709	SNORD100	NA	NA	NA	1.0324	-1.34059
17002240	CLINT1	NA	NA	NA	1.03734	-1.34019
16840293	DHX33	NA	NA	NA	1.13271	-1.33887
16773840	BRCA2	NA	NA	NA	1.00985	-1.33819
16827494	LCAT	NA	NA	NA	1.04788	-1.3379
16979389	MAD2L1	NA	NA	NA	-1.08054	-1.33747
16953813	IMPDH2	1.03852	-1.32377	NA	-1.06242	-1.33726
17050645	ST7	NA	NA	NA	1.0605	-1.33714
16941300	ABHD14A-ACY1	1.11971	-1.28603	NA	1.15379	-1.33705
16943404	TRMT10C	NA	NA	NA	-1.09172	-1.33694
16863375	CCDC61	NA	NA	NA	-1.03006	-1.33685
16828705	MPHOSPH6	1.0589	-1.22594	NA	1.0672	-1.3368
16659338	SNORA59A	NA	NA	NA	-1.02376	-1.33631
16832131	SNORA59A	NA	NA	NA	-1.02376	-1.33631
16880229	RPS27A	NA	NA	NA	1.13675	-1.33628
17035686	SKIV2L	NA	NA	NA	-1.05915	-1.3361
17038418	SKIV2L	NA	NA	NA	-1.05915	-1.3361
17040967	SKIV2L	NA	NA	NA	-1.05915	-1.3361
16758264	MLXIP	NA	NA	NA	1.2955	-1.33596
16705715	EIF4EBP2	NA	NA	NA	1.26011	-1.33549
16935432	PHF5A	NA	NA	NA	1.01785	-1.33535
17097661	TNC	NA	NA	NA	1.15952	-1.33528
17098424	MAPKAP1	1.04603	-1.24111	NA	1.12398	-1.33508
16858805	NFIX	NA	NA	NA	1.06424	-1.3349
16882975	NCAPH	NA	NA	NA	-1.03282	-1.33486
17089868	LRRC8A	NA	NA	NA	-1.00206	-1.33342
16827687	NOB1	NA	NA	NA	1.19306	-1.33338
16770961	TAOK3	NA	NA	NA	1.09185	-1.33318
17117537	LOC100131262	NA	NA	NA	1.49367	-1.33302
16940766	RNF123	NA	NA	NA	1.0595	-1.33242
16667715	SLC30A7	NA	NA	NA	1.10382	-1.3323
16943467	NFKBIZ	NA	NA	NA	1.08251	-1.33205
16739608	WDR74	NA	NA	NA	-1.02378	-1.33149
16964532	ZBTB49	NA	NA	NA	-1.00639	-1.33127
16747770	PEX5	NA	NA	NA	1.07793	-1.3312
16662648	CDCA8	1.04531	-1.23514	NA	1.02344	-1.33081
16990631	TCERG1	NA	NA	NA	-1.00401	-1.32996
16897276	MCFD2	NA	NA	NA	1.2259	-1.32991
16818755	PAPD5	NA	NA	NA	1.09242	-1.32973
16916328	CSNK2A1P	NA	NA	NA	1.18347	-1.32951
17100099	SNHG7	NA	NA	NA	-1.03739	-1.32886
16657993	SKI	NA	NA	NA	-1.00775	-1.32864
16677547	RRP15	NA	NA	NA	-1.07475	-1.32834
17006066	SNORD32B	NA	NA	NA	1.03888	-1.32813
16991886	MAT2B	1.00204	NA	-1.36483	-1.0751	-1.32735
17062878	CEP41	NA	NA	NA	-1.0526	-1.32687
16749398	STK38L	NA	NA	NA	-1.04121	-1.32684
16912192	GINS1	NA	NA	NA	1.06483	-1.32662
17044650	CHN2	NA	NA	NA	-1.05685	-1.32646
16731189	C11orf57	NA	NA	NA	1.14982	-1.32618
16735121	RRP8	NA	NA	NA	1.08417	-1.32606
16786941	AHSA1	NA	NA	NA	-1.02053	-1.32596
16861895	NFKBIB	NA	NA	NA	1.14651	-1.32543
17008092	PIM1	NA	NA	NA	1.20342	-1.32541
17050591	MET	NA	NA	NA	-1.05374	-1.3252
16872267	FBL	NA	NA	NA	-1.07039	-1.32417
17093172	SMU1	1.02906	-1.31474	NA	-1.02657	-1.32369
16885842	GPR39	NA	NA	NA	1.08869	-1.32363
16721519	OR2AG1	NA	NA	NA	-1.02122	-1.32357
16889954	SNORD51	NA	NA	NA	-1.03378	-1.32277
16826892	CSNK2A2	1.0735	NA	-1.43656	1.13638	-1.32243
16825753	CD2BP2	NA	NA	NA	1.09178	-1.32215
16697095	NCF2	NA	NA	NA	1.99046	-1.32213
16927052	CDC45	NA	NA	NA	-1.07136	-1.32153
16820927	DHODH	NA	NA	NA	1.06068	-1.32127
17048167	CLDN12	NA	NA	NA	1.12313	-1.32107
16860414	PLEKHF1	NA	NA	NA	1.03944	-1.32102
17028021	C6orf48	NA	NA	NA	1.27032	-1.32043
16937766	TSEN2	NA	NA	NA	1.13568	-1.32004
17019610	SUPT3H	NA	NA	NA	1.10281	-1.31968
16734744	RHOG	NA	NA	NA	-1.02268	-1.31958
16921317	GMEB2	NA	NA	NA	1.04932	-1.31938
16947850	GPR160	NA	NA	NA	-1.0382	-1.31907
16888912	MYO1B	NA	NA	NA	-1.04212	-1.31906
16662664	MANEAL	NA	NA	NA	1.00364	-1.31885
16812475	EFTUD1	1.00933	-1.36758	NA	1.21955	-1.31862
16951990	SUSD5	NA	NA	NA	-1.00772	-1.31861
16858835	CCDC130	NA	NA	NA	1.00453	-1.3184
16678561	URB2	NA	NA	NA	1.11413	-1.31825
17103993	TSR2	NA	NA	NA	1.00474	-1.31799
16815189	LOC652276	NA	NA	NA	1.42527	-1.31791
17080723	ZHX1-C8ORF76	NA	NA	NA	1.03033	-1.31788
17009482	CENPQ	1.17677	NA	-1.5074	1.41883	-1.31781
16711909	FRMD4A	NA	NA	NA	1.08219	-1.31715
16749459	PPFIBP1	NA	NA	NA	1.28489	-1.31697
17077135	RB1CC1	NA	NA	NA	1.13344	-1.31656
16728331	FADD	1.04617	-1.25874	NA	1.06933	-1.31648
17006984	SKIV2L	NA	NA	NA	-1.06405	-1.31616
17078271	RPL7	NA	NA	NA	-1.00616	-1.3161
16915220	RAB22A	NA	NA	NA	1.1389	-1.31574
17111435	WNK3	NA	NA	NA	1.19715	-1.31543
17063311	CREB3L2	NA	NA	NA	-1.00247	-1.31536
16725664	RPLP0P2	NA	NA	NA	1.28172	-1.3153
16712071	LOC100192204	NA	NA	NA	1.01917	-1.3143
16881964	REG1A	NA	NA	NA	-1.06628	-1.31272
16841483	ELAC2	NA	NA	NA	-1.01996	-1.31265
16747594	ATN1	NA	NA	NA	-1.03902	-1.31216
17050358	LOC100506413	NA	NA	NA	1.07946	-1.31207
17015434	MUTED	NA	NA	NA	1.10171	-1.31207
16812685	HOMER2	NA	NA	NA	-1.0524	-1.31205
16969711	RRH	NA	NA	NA	1.06141	-1.31177
16845899	ARHGAP27	NA	NA	NA	1.05265	-1.31171
16835615	KAT7	NA	NA	NA	1.08511	-1.31154
16924305	BTG3	1.12833	NA	-1.4289	1.11878	-1.31141
16948540	B3GNT5	NA	NA	NA	-1.01288	-1.31129
16671325	RPS27	NA	NA	NA	-1.0027	-1.31055
16851344	SNRPD1	NA	NA	NA	-1.0277	-1.31037
16934300	RN5S497	NA	NA	NA	1.08112	-1.31031
16945664	NUDT16	NA	NA	NA	-1.00946	-1.31024
16878003	TMEM214	NA	NA	NA	1.02809	-1.30964
17028113	SKIV2L	NA	NA	NA	-1.05238	-1.30813
16964050	WHSC1	NA	NA	NA	1.03073	-1.30807
16791734	HEATR5A	NA	NA	NA	1.07645	-1.30795
16919209	LOC388796	NA	NA	NA	1.18536	-1.30792
16916146	DNAJC5	NA	NA	NA	1.07373	-1.30768
16878890	TTC27	NA	NA	NA	1.03686	-1.30757
16772562	DDX51	NA	NA	NA	1.04086	-1.30739
17091648	NDOR1	NA	NA	NA	1.07506	-1.30698
17082523	BOP1	NA	NA	NA	-1.03632	-1.30687
17087647	RNF20	NA	NA	NA	1.05009	-1.30648
16773946	RFC3	NA	NA	NA	-1.02091	-1.30644
16882955	CIAO1	NA	NA	NA	-1.04362	-1.30622
16852871	SERPINB2	NA	NA	NA	1.2175	-1.30613
16804778	NGRN	1.08269	-1.20684	NA	-1.01591	-1.30571
16695572	PFDN2	NA	NA	NA	1.17376	-1.30555
16822001	RPL13	-1.00618	-1.38784	NA	-1.03672	-1.30533
16844013	CWC25	NA	NA	NA	1.28364	-1.30519
16893482	FARP2	NA	NA	NA	-1.00009	-1.30494
16808433	PIN4P1	1.07815	-1.4567	NA	1.10601	-1.30461
16849528	USP36	NA	NA	NA	1.29891	-1.30433
16863186	CLASRP	NA	NA	NA	1.01779	-1.30429
17095307	C9orf64	NA	NA	NA	1.0796	-1.3039
16948969	FAM131A	NA	NA	NA	1.02272	-1.30362
16755269	METAP2	NA	NA	NA	-1.06429	-1.30333
17082588	FBXL6	NA	NA	NA	1.05954	-1.3026
17081447	ST3GAL1	NA	NA	NA	1.03536	-1.30203
16892521	SCARNA5	NA	NA	NA	1.08328	-1.30194
16741000	CORO1B	NA	NA	NA	-1.05876	-1.30113
16705450	DDX50	NA	NA	NA	1.10081	-1.30045
16954251	TRAIP	NA	NA	NA	1.0924	-1.30041
17081401	NDRG1	NA	NA	NA	1.33445	-1.30033
16970409	SPATA5	NA	NA	NA	1.05881	-1.29994
16921472	IGHV1OR15-9	NA	NA	NA	1.13147	-1.29882
16770445	RPL6	NA	NA	NA	-1.07061	-1.29852
16782042	TRAJ41	NA	NA	NA	1.02996	-1.29821
16961466	RPL22L1	NA	NA	NA	1.22024	-1.29811
16775421	UCHL3	NA	NA	NA	-1.0163	-1.29789
17057329	DDX56	NA	NA	NA	1.07105	-1.29761
16885526	IMP4	NA	NA	NA	1.10343	-1.29749
16873296	PPP1R13L	NA	NA	NA	1.16001	-1.29735
16659200	MIIP	NA	NA	NA	1.05448	-1.29695
16941389	GLYCTK	NA	NA	NA	1.01098	-1.29692
16967614	DCK	1.03015	-1.30643	NA	1.08058	-1.29682
17012707	SNORD101	NA	NA	NA	1.15355	-1.29655
16700009	SDE2	NA	NA	NA	1.20676	-1.29604
16905056	METTL8	NA	NA	NA	1.09228	-1.29603
17018370	C6orf1	NA	NA	NA	-1.03818	-1.29567
16845657	SLC25A39	NA	NA	NA	-1.05442	-1.29538
16694728	MRPL24	NA	NA	NA	1.16315	-1.29509
17068064	LETM2	NA	NA	NA	1.1884	-1.29415
17093204	BAG1	NA	NA	NA	1.04532	-1.29399
16715892	POLR3A	NA	NA	NA	1.02682	-1.29388
16842070	TOP3A	NA	NA	NA	1.05479	-1.29386
16709512	FAM160B1	1.1858	NA	-1.33426	1.34094	-1.29383
16852573	NEDD4L	NA	NA	NA	-1.05359	-1.29341
16848845	RECQL5	NA	NA	NA	1.21953	-1.29327
16914297	DNTTIP1	NA	NA	NA	1.05669	-1.2931
16756475	PWP1	NA	NA	NA	1.17066	-1.29268
16742556	INTS4	NA	NA	NA	1.13506	-1.29218
16836492	PRR11	NA	NA	NA	1.13913	-1.29202
17073994	C8orf33	NA	NA	NA	1.15583	-1.29202
16840772	KCNAB3	NA	NA	NA	1.2073	-1.29186
16838847	CCDC137	NA	NA	NA	1.23364	-1.29142
16990848	ADRB2	-1.02461	-1.27159	NA	1.05413	-1.29142
16677407	SMYD2	NA	NA	NA	-1.01759	-1.29128
16892523	SCARNA6	NA	NA	NA	1.02406	-1.29116
17095739	MIR3910-2	NA	NA	NA	-1.00197	-1.29111
17003261	DBN1	NA	NA	NA	-1.02829	-1.2908
17077004	SNAI2	NA	NA	NA	1.12024	-1.29044
16933960	DUSP18	NA	NA	NA	1.3382	-1.29029
16670250	NBPF16	NA	NA	NA	-1.01232	-1.28975
17070926	PDP1	NA	NA	NA	1.09896	-1.28971
16964835	AFAP1-AS1	NA	NA	NA	-1.06753	-1.28928
17014208	SYTL3	NA	NA	NA	1.82262	-1.28915
16671334	UBAP2L	NA	NA	NA	-1.04442	-1.28913
16951097	MRPS25	NA	NA	NA	-1.00505	-1.28879
16689737	DNTTIP2	NA	NA	NA	1.05634	-1.28876
17045656	YKT6	NA	NA	NA	1.31761	-1.28853
17086634	CKS2	NA	NA	NA	1.11279	-1.28838
16859454	BABAM1	1.07663	-1.2646	NA	1.16985	-1.28817
17058557	STX1A	1.04367	-1.42436	NA	1.11571	-1.28793
16954048	GPX1	NA	NA	NA	1.00076	-1.28781
16731479	RBM7	NA	NA	NA	1.06036	-1.28718
16738536	TIMM10	NA	NA	NA	-1.02474	-1.28717
16739295	TUT1	NA	NA	NA	1.1491	-1.2868
16975294	RPL9	NA	NA	NA	1.01554	-1.2867
16767142	TMBIM4	NA	NA	NA	1.2389	-1.28659
16944512	GTF2E1	NA	NA	NA	1.25564	-1.28655
17074571	PINX1	NA	NA	NA	1.06979	-1.28654
16988703	LMNB1	NA	NA	NA	1.0662	-1.28653
16665346	NFIA	1.08632	-1.30865	NA	1.02648	-1.2855
16711205	PITRM1	NA	NA	NA	1.05976	-1.28541
17008544	BYSL	NA	NA	NA	-1.03569	-1.28538
16864109	ALDH16A1	NA	NA	NA	1.19401	-1.28527
16705011	DKK1	-1.01308	-1.26245	NA	-1.06688	-1.28505
16829690	RAP1GAP2	NA	NA	NA	1.16775	-1.28498
16836788	METTL2A	NA	NA	NA	1.25042	-1.28477
16921973	C21orf7	NA	NA	NA	1.00392	-1.28409
16708919	GSTO1	NA	NA	NA	1.35201	-1.28408
16930051	MAFF	NA	NA	NA	-1.00398	-1.28398
16792932	FRMD6-AS2	NA	NA	NA	1.00679	-1.28357
16771894	MPHOSPH9	NA	NA	NA	1.01827	-1.28342
16780699	NALCN	NA	NA	NA	1.01441	-1.28321
17035453	PRRC2A	NA	NA	NA	-1.03319	-1.28272
16684175	SNHG3	NA	NA	NA	-1.02261	-1.28259
16919227	SNORA71C	NA	NA	NA	1.04647	-1.28183
16855697	VPS4B	NA	NA	NA	1.41964	-1.28162
16829024	FBXO31	NA	NA	NA	1.08051	-1.28122
17105463	RPL36A-HNRNPH2	NA	NA	NA	-1.05495	-1.28105
17101737	CA5B	NA	NA	NA	1.09756	-1.2808
16947061	MBNL1	NA	NA	NA	-1.00606	-1.28068
16764564	LIMA1	NA	NA	NA	1.27122	-1.28029
16784375	MAPK1IP1L	NA	NA	NA	-1.03614	-1.28023
16758624	DDX55	NA	NA	NA	1.14491	-1.2793
16938112	BTD	1.0756	-1.28407	NA	1.12461	-1.27887
16939495	RPL14	NA	NA	NA	1.0304	-1.27873
17068093	TACC1	NA	NA	NA	1.02433	-1.27872
16786652	TTLL5	NA	NA	NA	-1.04263	-1.27869
16832071	MAPK7	NA	NA	NA	-1.00839	-1.27845
16838059	SPHK1	NA	NA	NA	1.00612	-1.27844
16782173	MRPL52	NA	NA	NA	1.09814	-1.27828
16800888	GALK2	1.16583	-1.24262	NA	1.06686	-1.278
16675794	NAV1	NA	NA	NA	1.07078	-1.27799
16935767	MCAT	NA	NA	NA	1.00602	-1.27793
16670959	OAZ3	NA	NA	NA	-1.00033	-1.2779
16694409	SSR2	1.20336	-1.26223	NA	1.07405	-1.27776
17111808	PDZD11	NA	NA	NA	1.04705	-1.27664
16889154	MARS2	NA	NA	NA	1.09974	-1.27632
16807613	NDUFAF1	NA	NA	NA	1.1042	-1.27566
16733278	DCPS	NA	NA	NA	1.01418	-1.2755
16967003	RN5S161	NA	NA	NA	-1.01442	-1.27466
16814389	WDR90	NA	NA	NA	-1.02858	-1.27456
16869397	TRMT1	NA	NA	NA	1.05799	-1.27454
17112787	ARMCX6	NA	NA	NA	1.01529	-1.27434
16998059	ARRDC3	NA	NA	NA	1.03417	-1.27426
16935593	TCF20	NA	NA	NA	1.16873	-1.27398
16888758	PMS1	NA	NA	NA	1.01221	-1.27388
16800615	SPATA5L1	NA	NA	NA	1.22684	-1.27375
16935648	POLDIP3	-1.03919	-1.31957	NA	-1.03154	-1.27339
16694661	GPATCH4	NA	NA	NA	1.05455	-1.27338
16663129	MIR30E	NA	NA	NA	-1.03829	-1.27336
17050538	CAV2	NA	NA	NA	-1.01673	-1.27224
17028037	C6orf48	NA	NA	NA	1.34523	-1.27195
16931169	NUP50	NA	NA	NA	-1.0123	-1.27192
17045566	UBE2D4	NA	NA	NA	1.02559	-1.27151
16862262	SHKBP1	NA	NA	NA	1.01979	-1.27116
16745597	ZNF202	NA	NA	NA	1.06213	-1.27077
17021407	SNHG5	NA	NA	NA	-1.03206	-1.27058
16762941	DENND5B	NA	NA	NA	1.53605	-1.27026
16854016	SPIRE1	NA	NA	NA	1.30111	-1.27023
16826743	FAM192A	NA	NA	NA	-1.01189	-1.27001
17115207	BCAP31	NA	NA	NA	1.00521	-1.26989
16749632	LOC100287314	NA	NA	NA	1.26971	-1.26919
16934583	EIF3D	NA	NA	NA	1.00194	-1.26905
17065709	MTMR9	NA	NA	NA	1.78986	-1.26786
16868732	CDC37	NA	NA	NA	-1.01073	-1.26769
17115077	CETN2	NA	NA	NA	1.00122	-1.26693
17100561	WDR85	NA	NA	NA	1.03918	-1.26668
16822330	NPRL3	NA	NA	NA	-1.00471	-1.26666
17018416	C6orf106	NA	NA	NA	1.02304	-1.26652
16839582	TSR1	NA	NA	NA	1.00098	-1.26601
16749875	ALG10	NA	NA	NA	1.12936	-1.26529
17113129	NUP62CL	NA	NA	NA	1.0677	-1.26514
16691591	WARS2	NA	NA	NA	-1.05469	-1.26505
16895848	PPM1G	NA	NA	NA	-1.01778	-1.26493
16788002	TCL1B	NA	NA	NA	1.14932	-1.26464
17030655	PRRC2A	NA	NA	NA	-1.0234	-1.26458
16954669	ABHD14B	NA	NA	NA	1.01508	-1.26441
16673185	RN5S63	NA	NA	NA	-1.02463	-1.26387
17092737	RPS6	NA	NA	NA	1.00322	-1.2628
17099923	SNAPC4	NA	NA	NA	1.03896	-1.26256
16909700	HJURP	NA	NA	NA	1.08399	-1.26239
16978470	UBE2D3	NA	NA	NA	1.09072	-1.26204
17027830	PRRC2A	NA	NA	NA	-1.02254	-1.26195
17038153	PRRC2A	NA	NA	NA	-1.02254	-1.26195
17040748	PRRC2A	NA	NA	NA	-1.02254	-1.26195
17108181	SSR4	NA	NA	NA	1.10298	-1.26189
16663773	DPH2	NA	NA	NA	1.07176	-1.26149
16830360	EIF5A	NA	NA	NA	-1.00763	-1.26111
17018834	SAYSD1	NA	NA	NA	-1.02924	-1.26099
16845263	BECN1	NA	NA	NA	1.03835	-1.26064
16889602	NOP58	NA	NA	NA	1.04461	-1.26042
16867635	MLLT1	NA	NA	NA	1.06854	-1.26041
16706056	LOC100507212	NA	NA	NA	1.27357	-1.2603
17033360	PRRC2A	NA	NA	NA	-1.01903	-1.26021
17006696	PRRC2A	NA	NA	NA	-1.0287	-1.25886
16670547	TARS2	NA	NA	NA	1.11572	-1.25847
16873329	FOSB	NA	NA	NA	1.06949	-1.25809
16939815	ABHD5	1.02344	-1.26758	NA	1.05041	-1.25808
17068956	MRPL15	NA	NA	NA	-1.02811	-1.25729
17037746	TRIM39-RPP21	NA	NA	NA	1.01343	-1.25711
16802204	ZWILCH	1.03407	-1.21894	NA	1.10064	-1.25695
16927040	MRPL40	NA	NA	NA	1.21161	-1.25694
16836965	DCAF7	1.10141	-1.19446	NA	1.08426	-1.25684
17017290	GPANK1	NA	NA	NA	1.00326	-1.25608
17034403	GPANK1	NA	NA	NA	1.00326	-1.25608
17095830	NOL8	NA	NA	NA	1.12377	-1.25584
16993611	TRIM41	NA	NA	NA	1.09451	-1.25541
17093397	KIF24	NA	NA	NA	1.03875	-1.25485
17028041	C6orf48	NA	NA	NA	1.26237	-1.25443
16803185	COMMD4	NA	NA	NA	1.09604	-1.25383
16954707	POC1A	NA	NA	NA	1.13716	-1.25382
16933350	TFIP11	NA	NA	NA	1.13218	-1.25348
17024418	SF3B5	NA	NA	NA	1.09244	-1.25327
16747991	RIMKLB	NA	NA	NA	1.05721	-1.25327
17054006	NOM1	NA	NA	NA	1.09282	-1.25316
16822466	C16orf13	NA	NA	NA	-1.01866	-1.25311
16939960	KIF15	NA	NA	NA	-1.00216	-1.253
17003050	NOP16	NA	NA	NA	1.13809	-1.25227
16726790	POLA2	NA	NA	NA	1.00975	-1.2521
17071259	C8orf47	NA	NA	NA	1.00666	-1.25197
17010760	NT5E	NA	NA	NA	1.11998	-1.25194
16739054	CPSF7	NA	NA	NA	1.12669	-1.25191
16993268	HNRNPAB	NA	NA	NA	-1.0018	-1.25152
16870023	CHERP	NA	NA	NA	1.00152	-1.25128
17038792	KIFC1	NA	NA	NA	-1.02472	-1.25092
16911212	MCM8	NA	NA	NA	-1.01209	-1.25087
16778688	NUFIP1	NA	NA	NA	1.01037	-1.25086
16711280	KLF6	NA	NA	NA	1.14837	-1.25074
16760649	PHB2	NA	NA	NA	-1.002	-1.24998
16960371	WWTR1	NA	NA	NA	-1.02673	-1.2497
17029148	GPANK1	NA	NA	NA	-1.01765	-1.24947
16907257	TRAK2	NA	NA	NA	1.4624	-1.24885
16869814	BRD4	NA	NA	NA	1.13925	-1.24879
16752233	TMEM198B	NA	NA	NA	1.00705	-1.24792
16737645	PEX16	NA	NA	NA	1.09142	-1.24787
16807027	AQR	NA	NA	NA	1.10629	-1.24745
16767422	PTPRB	NA	NA	NA	1.12015	-1.24741
17029432	RDBP	NA	NA	NA	1.07126	-1.24707
17032218	RDBP	NA	NA	NA	1.07126	-1.24707
17036925	RDBP	NA	NA	NA	1.07126	-1.24707
17039668	RDBP	NA	NA	NA	1.07126	-1.24707
17042173	RDBP	NA	NA	NA	1.07126	-1.24707
16858823	NACC1	NA	NA	NA	1.02289	-1.24567
16981345	SH3RF1	NA	NA	NA	1.30657	-1.24561
17060186	SMURF1	NA	NA	NA	-1.02409	-1.24518
16921338	ARFRP1	NA	NA	NA	1.05934	-1.24466
17097914	PHF19	NA	NA	NA	1.03869	-1.24447
16839531	SMYD4	NA	NA	NA	1.12489	-1.24428
16899086	BOLA3	NA	NA	NA	1.01525	-1.24411
16737759	ARHGAP1	NA	NA	NA	1.08318	-1.24402
16931400	TRMU	NA	NA	NA	1.00504	-1.24338
16805982	NIPA1	NA	NA	NA	1.19985	-1.24334
17074490	PPP1R3B	NA	NA	NA	1.20248	-1.24319
16916439	NSFL1C	NA	NA	NA	1.12226	-1.24275
16702767	VIM	1.02978	-1.22755	NA	-1.01476	-1.24263
16696490	CENPL	NA	NA	NA	1.08705	-1.2426
16830631	WRAP53	NA	NA	NA	1.04308	-1.24257
16899062	DUSP11	NA	NA	NA	1.12807	-1.24212
17113184	PSMD10	NA	NA	NA	1.09168	-1.24099
16842027	FLII	NA	NA	NA	1.10271	-1.2409
16747014	RAD51AP1	NA	NA	NA	1.10381	-1.24035
16671579	ADAM15	NA	NA	NA	-1.01554	-1.23991
16727194	SART1	NA	NA	NA	1.12891	-1.2399
16908948	FARSB	NA	NA	NA	1.02709	-1.23982
16669437	HIST2H2BA	NA	NA	NA	1.00243	-1.23942
16817647	KIF22	NA	NA	NA	-1.01988	-1.23869
16797224	GPR132	NA	NA	NA	1.05008	-1.23846
16877762	CENPO	NA	NA	NA	-1.00532	-1.23837
16967100	POLR2B	NA	NA	NA	1.13923	-1.23819
16660828	SRRM1	NA	NA	NA	1.00511	-1.23758
16741948	CHCHD8	NA	NA	NA	1.10423	-1.23658
16718232	ITPRIP	NA	NA	NA	1.08198	-1.23653
16825410	TUFM	NA	NA	NA	1.01554	-1.23637
16699932	TMEM63A	NA	NA	NA	1.60475	-1.2358
17107406	SPANXB1	NA	NA	NA	1.12592	-1.23539
17107411	SPANXB1	NA	NA	NA	1.12592	-1.23539
16963913	CTBP1-AS1	NA	NA	NA	1.07833	-1.23461
16799882	MGA	NA	NA	NA	1.00733	-1.23436
16908316	AAMP	NA	NA	NA	-1.00226	-1.23401
17001189	PLAC8L1	NA	NA	NA	1.11378	-1.23387
17019425	XPO5	NA	NA	NA	1.16099	-1.23374
16749504	REP15	NA	NA	NA	1.10173	-1.23359
16933760	LIF	NA	NA	NA	1.17211	-1.23349
16803018	ARID3B	NA	NA	NA	1.324	-1.23333
16899109	SLC4A5	NA	NA	NA	1.06509	-1.23329
17101616	RAB9A	NA	NA	NA	1.02495	-1.23313
16701748	GTPBP4	NA	NA	NA	-1.0127	-1.23312
16658736	NMNAT1	NA	NA	NA	1.05774	-1.23308
16799590	RPUSD2	NA	NA	NA	1.10097	-1.23289
16699795	NVL	NA	NA	NA	1.10336	-1.23184
16811073	CLN6	NA	NA	NA	1.23156	-1.23181
16828514	KARS	NA	NA	NA	1.0838	-1.23172
16915364	TH1L	NA	NA	NA	1.00775	-1.23145
16958812	RUVBL1	NA	NA	NA	1.07157	-1.23049
16953199	SMARCC1	NA	NA	NA	1.14001	-1.23024
16754935	TMTC3	1.08802	-1.23539	NA	1.27326	-1.23006
16860737	PDCD2L	1.03341	-1.26846	NA	1.08034	-1.22991
16940693	TCTA	NA	NA	NA	1.03948	-1.22927
17008036	C6orf89	NA	NA	NA	1.05282	-1.22777
16841425	SCO1	NA	NA	NA	1.03504	-1.22743
16725969	TMEM179B	NA	NA	NA	-1.01392	-1.22705
16846226	HOXB3	NA	NA	NA	1.1114	-1.22701
16759500	NOC4L	NA	NA	NA	1.19759	-1.22604
16925983	C2CD2	NA	NA	NA	1.14459	-1.2256
17064984	ESYT2	NA	NA	NA	1.14888	-1.22547
16664281	NSUN4	NA	NA	NA	1.16049	-1.22447
16924878	TIAM1	NA	NA	NA	1.41736	-1.22384
17108582	F8A3	NA	NA	NA	1.32288	-1.22359
17115801	F8A3	NA	NA	NA	1.32288	-1.22359
17011832	MARCKS	NA	NA	NA	-1.01299	-1.2233
16764019	DDX23	NA	NA	NA	1.15494	-1.22279
16773473	SNORA27	NA	NA	NA	1.09579	-1.22239
16665512	ALG6	NA	NA	NA	1.05635	-1.22133
16963567	KIAA0226	NA	NA	NA	1.1013	-1.22125
16682425	RCC2	NA	NA	NA	1.47219	-1.22101
17048984	ZNF655	1.06172	-1.41998	NA	1.11946	-1.21985
16864414	ZNF473	NA	NA	NA	1.16002	-1.2196
16747338	GAPDH	NA	NA	NA	1.03619	-1.21915
17055638	MIR3146	NA	NA	NA	1.05233	-1.21899
16990920	GRPEL2	NA	NA	NA	1.35	-1.21842
16711731	USP6NL	NA	NA	NA	1.00715	-1.21838
16818165	BCKDK	NA	NA	NA	1.10376	-1.21786
17034947	VPS52	NA	NA	NA	1.08524	-1.21784
16837205	NOL11	NA	NA	NA	-1.0137	-1.21779
16798206	SNORD116-20	NA	NA	NA	1.13166	-1.2177
16895647	PREB	NA	NA	NA	1.28214	-1.21768
16684826	AK2	NA	NA	NA	1.1329	-1.21715
16950056	LOC152217	NA	NA	NA	1.16962	-1.21682
16777460	PARP4	NA	NA	NA	1.07096	-1.21624
16982011	CASP3	1.2509	-1.36553	NA	1.31593	-1.21572
16859825	UBA52	NA	NA	NA	1.1152	-1.21515
16819497	COQ9	NA	NA	NA	1.06789	-1.2145
16837689	ICT1	NA	NA	NA	1.06223	-1.21387
16873071	SMG9	NA	NA	NA	1.2117	-1.21313
16894402	ODC1	NA	NA	NA	1.30037	-1.21064
16862066	TIMM50	NA	NA	NA	1.01059	-1.20855
16710344	FAM175B	NA	NA	NA	1.08964	-1.20692
16692805	GOLPH3L	1.27912	NA	-1.5414	1.36137	-1.20671
16841384	MYH3	NA	NA	NA	1.08077	-1.20302
16925037	C21orf59	NA	NA	NA	1.17371	-1.20289
16807905	ZFP106	NA	NA	NA	1.01269	-1.20192
16700934	HEATR1	NA	NA	NA	1.05887	-1.19933
16682460	ALDH4A1	NA	NA	NA	1.09344	-1.19571
16963542	LOC220729	NA	NA	NA	-1.21316	1.19676
17074773	DEFB109P1	NA	NA	NA	-1.03545	1.20372
16786801	VASH1	NA	NA	NA	-1.12481	1.2059
16897112	PREPL	NA	NA	NA	-1.14757	1.2066
16759350	ULK1	NA	NA	NA	-1.21957	1.20718
16997519	ARSB	NA	NA	NA	-1.05009	1.20753
17021049	HMGN3	NA	NA	NA	-1.23713	1.20896
17042759	SUN1	NA	NA	NA	-1.00188	1.21124
16986351	IQGAP2	NA	NA	NA	-1.04041	1.21165
16716782	PDLIM1	NA	NA	NA	-1.19719	1.21343
17113418	AMOT	NA	NA	NA	-1.17493	1.21684
16670739	MLLT11	NA	NA	NA	-1.24258	1.21696
16790673	CDH24	NA	NA	NA	-1.44945	1.21704
16729789	PRSS23	NA	NA	NA	-1.05739	1.21758
17007499	SYNGAP1	NA	NA	NA	-1.18643	1.21793
17066897	SLC25A37	NA	NA	NA	-1.19423	1.21906
16836333	SCPEP1	NA	NA	NA	-1.29295	1.21932
16708007	ANKRD2	NA	NA	NA	-1.0104	1.22145
16851824	MEP1B	NA	NA	NA	1.02049	1.22213
16881161	PCYOX1	NA	NA	NA	-1.21061	1.22276
17041393	SYNGAP1	NA	NA	NA	-1.16919	1.22324
16725049	FAM111A	NA	NA	NA	-1.35329	1.22352
16907696	PLEKHM3	NA	NA	NA	-1.07563	1.22403
16828734	MBTPS1	NA	NA	NA	-1.66995	1.22452
17092153	AK3	NA	NA	NA	-1.28727	1.22504
16774679	ITM2B	NA	NA	NA	-1.03926	1.22592
16677473	KCTD3	1.07494	1.26948	NA	1.0032	1.22696
16953701	IP6K2	NA	NA	NA	-1.2554	1.22723
17105114	SH3BGRL	NA	NA	NA	-1.00684	1.2273
17052776	CASP2	NA	NA	NA	-1.17589	1.22821
16970923	SCOC	NA	NA	NA	-1.08802	1.22823
16807324	BMF	NA	NA	NA	-1.04046	1.22912
16669905	PIAS3	NA	NA	NA	-1.37721	1.22933
16841707	NCOR1	NA	NA	NA	1.00019	1.22999
16820289	NUTF2	NA	NA	NA	-1.21519	1.23071
16988906	CHSY3	NA	NA	NA	-1.39474	1.23128
16706641	TSPAN14	NA	NA	NA	-1.29219	1.23269
17097731	PAPPA-AS1	NA	NA	NA	-1.13296	1.23271
16822595	LMF1	NA	NA	NA	-1.05396	1.23319
16854713	RPRD1A	NA	NA	NA	-1.13394	1.23332
16857851	CERS4	NA	NA	NA	-1.06613	1.23357
16955511	PDHB	NA	NA	NA	-1.17051	1.23521
16684331	SDC3	NA	NA	NA	-1.13949	1.23533
16759525	LOC100130238	NA	NA	NA	-1.10413	1.23545
16862721	MEGF8	NA	NA	NA	-1.02451	1.23553
16670377	HIST2H4B	NA	NA	NA	-1.20541	1.23564
16692626	HIST2H4B	NA	NA	NA	-1.20541	1.23564
16978301	LAMTOR3	NA	NA	NA	-1.50348	1.23585
16880122	SPTBN1	NA	NA	NA	-1.02212	1.23613
16877463	VSNL1	NA	NA	NA	-1.11164	1.2362
17028593	GABBR1	NA	NA	NA	-1.70197	1.23621
16871688	ZNF529	NA	NA	NA	1.02275	1.23709
17034963	OR2J3	NA	NA	NA	-1.04894	1.23772
16689869	F3	NA	NA	NA	-1.48963	1.23784
16948021	ECT2	NA	NA	NA	1.01265	1.23885
16756136	HCFC2	NA	NA	NA	-1.19208	1.23908
16694322	RIT1	NA	NA	NA	-1.0104	1.23958
16853325	HSBP1L1	NA	NA	NA	-1.02432	1.2397
16794966	C14orf1	NA	NA	NA	-1.05427	1.24059
17059195	CACNA2D1	NA	NA	NA	-1.23691	1.24123
16845817	DCAKD	-1.10129	NA	1.29463	-1.22401	1.24125
16969817	C4orf32	NA	NA	NA	-1.6742	1.24157
16871239	PEPD	NA	NA	NA	-1.00179	1.24183
16850797	RAB12	NA	NA	NA	-1.06065	1.24196
17023677	STX7	NA	NA	NA	-1.06607	1.24262
16911517	ISM1	NA	NA	NA	-1.10996	1.24383
16696295	KIFAP3	NA	NA	NA	-1.07213	1.2444
16740854	RBM4B	NA	NA	NA	1.00524	1.24481
17056291	SCRN1	NA	NA	NA	1.01524	1.24508
17094761	KLF9	NA	NA	NA	-1.00598	1.24598
17084403	UBE2R2	NA	NA	NA	1.00032	1.24633
16678281	PRSS38	NA	NA	NA	-1.03023	1.24642
16726572	PPP2R5B	NA	NA	NA	-1.18223	1.24678
17036121	GABBR1	NA	NA	NA	-1.70534	1.24698
17038872	GABBR1	NA	NA	NA	-1.70534	1.24698
16684686	MARCKSL1	NA	NA	NA	-1.56072	1.2479
16889779	ABI2	-1.06723	1.23861	NA	-1.24517	1.24812
16667498	SNX7	-1.0211	1.28081	NA	-1.25435	1.2487
16943581	LOC344595	NA	NA	NA	-1.10044	1.24885
17086950	PHF2	NA	NA	NA	-1.00907	1.24887
16858496	CNN1	1.085	1.38144	NA	-1.17548	1.24924
16776052	TM9SF2	NA	NA	NA	1.04948	1.24931
16840732	TP53	NA	NA	NA	-1.05181	1.24946
16893846	PXDN	-1.0184	1.3074	NA	-1.21304	1.24972
16676562	SRGAP2	NA	NA	NA	-1.02209	1.24996
16995685	PRKAA1	NA	NA	NA	1.00706	1.25102
17108943	PNPLA4	NA	NA	NA	-1.0277	1.25103
16970435	SPRY1	NA	NA	NA	-1.34778	1.25106
17076285	RAB11FIP1	NA	NA	NA	-1.43498	1.25144
16874097	HSD17B14	NA	NA	NA	1.01093	1.25315
16668891	LRIG2	-1.01351	1.2711	NA	-1.10155	1.25418
17064197	ZNF767	NA	NA	NA	-1.01863	1.25456
16794555	C14orf43	NA	NA	NA	-1.01339	1.25503
16996298	IL6ST	NA	NA	NA	-1.98079	1.25553
16933088	GSTT2B	NA	NA	NA	-1.52194	1.25556
16774515	TPT1-AS1	NA	NA	NA	-1.02555	1.25643
17094718	PTAR1	NA	NA	NA	-1.0358	1.25675
16935703	ARFGAP3	NA	NA	NA	-1.11054	1.25695
16873581	PRKD2	NA	NA	NA	-1.06362	1.25711
16849026	ACOX1	1.02876	1.28001	NA	-1.09233	1.25739
16950932	NUP210	-1.19712	1.29576	NA	-1.59499	1.25813
16917689	RALGAPA2	NA	NA	NA	-1.02136	1.2585
17057946	PSPH	NA	NA	NA	-1.09695	1.25859
17026529	GABBR1	NA	NA	NA	-1.67832	1.25878
16688323	GNG12	NA	NA	NA	-1.03775	1.25894
16709795	NANOS1	NA	NA	NA	-1.03154	1.25912
16872460	NUMBL	NA	NA	NA	-1.09517	1.2592
17114707	LDOC1	NA	NA	NA	-1.00495	1.26003
16721525	OR10A2	NA	NA	NA	-1.03236	1.26012
16946260	LOC100507291	NA	NA	NA	-1.00414	1.26021
16769838	MIR619	NA	NA	NA	-1.02757	1.2605
16808452	LOC645212	NA	NA	NA	1.00025	1.26054
16702229	LOC439949	1.03262	1.31356	NA	1.04902	1.2608
16836260	HLF	NA	NA	NA	-1.26441	1.26119
17002813	UBTD2	NA	NA	NA	-1.05463	1.26153
16840128	LOC284014	NA	NA	NA	-1.0284	1.26186
17034528	TNXB	NA	NA	NA	1.04527	1.26195
17113079	MORC4	1.00067	1.26605	1.27076	-1.45855	1.26219
17000680	NRG2	NA	NA	NA	-1.02096	1.2626
17013174	AIG1	NA	NA	NA	-1.12499	1.26301
17006087	HLA-F	NA	NA	NA	1.00008	1.26311
17071208	LAPTM4B	NA	NA	NA	-1.00504	1.26326
16710020	TACC2	NA	NA	NA	-1.16835	1.26414
16736847	LIN7C	NA	NA	NA	-1.09005	1.26479
16885153	GLI2	NA	NA	NA	-1.10282	1.26523
16839853	CAMKK1	NA	NA	NA	-1.02718	1.26552
16919703	PLTP	NA	NA	NA	-1.08653	1.26573
17113725	LAMP2	NA	NA	NA	-1.62141	1.26632
17113696	NKAPP1	NA	NA	NA	-1.00938	1.26647
16700932	LGALS8-AS1	-1.0808	1.3277	NA	-1.06585	1.26717
16993088	GRK6	NA	NA	NA	1.02843	1.26733
16886602	ARL6IP6	NA	NA	NA	1.00789	1.26806
16998952	TRIM36	NA	NA	NA	-1.05168	1.26877
16807271	FSIP1	-1.05795	1.32669	NA	-1.08783	1.26907
17095264	GKAP1	NA	NA	NA	-1.1845	1.2695
17088652	GSN	NA	NA	NA	-1.04974	1.26963
16932463	RTN4R	NA	NA	NA	-1.02172	1.27004
16713729	SYT15	NA	NA	NA	1.02296	1.27024
16811884	FBXO22-AS1	NA	NA	NA	-1.208	1.27053
16781059	ANKRD10	NA	NA	NA	-1.2376	1.27076
16763032	PKP2	NA	NA	NA	-1.30651	1.27098
16686695	ATPAF1	NA	NA	NA	-1.02461	1.27112
16756649	ACACB	NA	NA	NA	-1.24887	1.27125
16709865	INPP5F	NA	NA	NA	-1.01241	1.27173
16895387	DTNB	NA	NA	NA	-1.1481	1.2723
16699009	LPGAT1	NA	NA	NA	-1.0023	1.27237
16828110	ZNF821	NA	NA	NA	-1.33885	1.27271
17025417	AGPAT4	1.06689	NA	1.46614	-1.16659	1.2735
17020846	COL12A1	NA	NA	NA	-1.11728	1.2744
16865730	CCDC106	NA	NA	NA	1.00103	1.2745
16710360	ZRANB1	NA	NA	NA	-1.07411	1.27451
16789634	PACS2	NA	NA	NA	-1.18423	1.27498
17015652	NEDD9	NA	NA	NA	-1.07797	1.27529
17118190	NEDD9	NA	NA	NA	-1.07797	1.27529
17075448	TNFRSF10D	1.04018	1.38074	NA	-1.08348	1.27577
16676893	CD46	NA	NA	NA	-1.03881	1.27603
16661351	WDTC1	NA	NA	NA	-1.02078	1.27648
17018812	GLO1	NA	NA	NA	-2.01966	1.27698
17024144	IFNGR1	NA	NA	NA	1.02515	1.27722
16712475	EBLN1	NA	NA	NA	-1.00932	1.27738
16685935	HIVEP3	NA	NA	NA	-1.19552	1.27802
16698049	KDM5B	1.16269	1.41471	NA	1.03905	1.27896
17084685	TESK1	NA	NA	NA	1.01084	1.27924
16747439	GPR162	NA	NA	NA	-1.18102	1.27934
16726429	ESRRA	NA	NA	NA	1.03864	1.27959
16735238	LOC100506258	NA	NA	NA	1.02798	1.27986
16767052	GNS	NA	NA	NA	1.04751	1.2801
17051872	CALD1	NA	NA	NA	-1.04586	1.28099
17046212	MRPS17	NA	NA	NA	-1.09615	1.28129
16782434	DHRS4L2	NA	NA	NA	-1.2276	1.2825
16826692	AMFR	NA	NA	NA	-1.02814	1.28269
16681477	CLSTN1	NA	NA	NA	-1.261	1.28274
16942743	ROBO2	NA	NA	NA	-1.0281	1.28276
16859832	C19orf60	NA	NA	NA	-1.04026	1.28362
17042681	FAM20C	NA	NA	NA	-1.23283	1.28398
16976798	RASSF6	NA	NA	NA	-1.20254	1.284
17066224	SH2D4A	NA	NA	NA	1.03676	1.28407
16683655	C1orf63	NA	NA	NA	-1.17767	1.28473
16939897	ZNF167	NA	NA	NA	-1.01131	1.28518
16958540	SLC41A3	NA	NA	NA	-1.27864	1.28519
17099403	RALGDS	NA	NA	NA	-1.25231	1.28553
16886818	TANC1	NA	NA	NA	-1.11864	1.28553
17104176	UBQLN2	NA	NA	NA	1.0067	1.28612
16819450	RSPRY1	1.00673	1.2615	NA	-1.03243	1.28653
17002391	C1QTNF2	NA	NA	NA	-1.02648	1.28678
17054950	EIF2AK1	NA	NA	NA	1.02335	1.28704
16910601	NRSN2	NA	NA	NA	-1.21809	1.28727
16922222	IFNAR2	-1.01023	1.26462	NA	-1.26083	1.28757
16661730	PTPRU	NA	NA	NA	-1.03752	1.28758
16996956	LOC100170939	NA	NA	NA	-1.07194	1.28771
17021922	PNISR	NA	NA	NA	1.04204	1.28791
17109808	APOO	NA	NA	NA	-1.28247	1.28815
16724516	MADD	NA	NA	NA	-1.12932	1.28822
16984809	GPX8	-1.06742	1.26286	NA	-1.15085	1.28834
17081002	FAM84B	NA	NA	NA	-1.00494	1.28841
16687132	TXNDC12	-1.03951	1.21406	NA	1.02376	1.28846
16745870	CDON	NA	NA	NA	-1.53899	1.28852
17088929	NEK6	NA	NA	NA	-1.02947	1.28894
16904588	TTC21B	NA	NA	NA	-1.26362	1.28942
16751554	KRT18	NA	NA	NA	1.03072	1.28997
16834091	IGFBP4	-1.11556	1.28009	NA	-1.25188	1.29023
16977396	SCD5	NA	NA	NA	-1.29781	1.29054
16977094	SCARB2	NA	NA	NA	-1.00849	1.29086
16712576	PRTFDC1	NA	NA	NA	-1.03252	1.29168
16700489	EGLN1	NA	NA	NA	-1.1848	1.29204
16665687	DNAJC6	NA	NA	NA	-1.26372	1.29216
16806640	OTUD7A	NA	NA	NA	-1.00347	1.29232
16839046	HEXDC	NA	NA	NA	-1.11754	1.29234
16920201	UBE2V1	NA	NA	NA	1.00761	1.29287
16687273	ECHDC2	NA	NA	NA	1.01328	1.29299
16961773	ZMAT3	-1.04303	1.31547	NA	-1.2986	1.29299
16970699	C4orf33	NA	NA	NA	1.02355	1.29302
17013554	UST	NA	NA	NA	-1.55535	1.29327
16708468	BTRC	-1.1504	1.35717	NA	-1.61808	1.29333
16874249	SLC6A16	NA	NA	NA	-1.00545	1.29338
16998682	EFNA5	NA	NA	NA	-1.24124	1.2936
16814791	MAPK8IP3	NA	NA	NA	-1.22319	1.29396
16909257	SLC19A3	NA	NA	NA	-1.13513	1.29476
16670114	BCL9	NA	NA	NA	-1.11381	1.29487
16806757	FMN1	-1.05875	1.41457	NA	-1.02132	1.29523
16986249	HMGCR	NA	NA	NA	-1.05106	1.29555
17048083	STEAP2	1.11772	NA	1.39796	-1.01618	1.29559
16785952	PCNX	-1.09955	1.24918	NA	-1.30645	1.29684
16740412	LTBP3	NA	NA	NA	-1.06863	1.29684
16780140	MIR4500HG	NA	NA	NA	-1.08435	1.29744
16904775	LOC100861402	NA	NA	NA	-1.41009	1.29778
16839131	TBCD	NA	NA	NA	-1.07659	1.29804
16714965	RUFY2	NA	NA	NA	-1.18559	1.2981
16693872	PBXIP1	NA	NA	NA	1.04602	1.29863
16938583	STT3B	NA	NA	NA	1.0626	1.29876
17068642	HGSNAT	NA	NA	NA	-1.05109	1.29905
16903427	ORC4	NA	NA	NA	-1.07373	1.29932
17005632	BTN2A2	NA	NA	NA	-1.21522	1.29937
16781695	ARHGEF40	NA	NA	NA	-1.36074	1.2995
16862704	TMEM145	NA	NA	NA	-1.08772	1.29964
16822831	HAGH	NA	NA	NA	1.035	1.29975
16911336	RNU105B	NA	NA	NA	-1.02909	1.30024
17020103	GSTA4	NA	NA	NA	1.05124	1.30036
17060627	LRCH4	NA	NA	NA	1.03275	1.30057
17114895	TMEM185A	NA	NA	NA	-1.09522	1.30076
16937475	CRELD1	NA	NA	NA	-1.0188	1.3019
17055082	ZNF12	NA	NA	NA	-1.15793	1.30237
16821585	KIAA0182	NA	NA	NA	-1.0463	1.30252
16870165	ABHD8	NA	NA	NA	-1.04782	1.30278
17060211	KPNA7	1.04017	NA	1.27728	1.01297	1.30324
17110071	SRPX	1.00129	NA	1.53625	-1.37496	1.30328
16956691	CPOX	NA	NA	NA	-1.0181	1.30336
16678536	SPHAR	NA	NA	NA	-1.16882	1.30342
16710095	PLEKHA1	1.00937	1.44326	NA	-1.15144	1.3035
17076634	ANK1	NA	NA	NA	1.00206	1.30489
16665853	MIER1	-1.04482	1.22521	NA	-1.01083	1.30497
16803947	LOC440297	NA	NA	NA	-1.03226	1.30546
16803991	LOC440297	NA	NA	NA	-1.03226	1.30546
16837634	SLC9A3R1	NA	NA	NA	-1.25231	1.30557
16860766	WTIP	NA	NA	NA	-1.04866	1.30578
16859711	MAST3	NA	NA	NA	-1.47406	1.30694
17078633	ZFAND1	NA	NA	NA	1.08028	1.30702
16909303	PID1	NA	NA	NA	-1.05772	1.30705
16903186	LRP1B	NA	NA	NA	1.01916	1.30722
16901632	NPHP1	1.00308	1.32022	NA	1.00105	1.30733
16746174	ZBTB44	NA	NA	NA	-1.25634	1.30739
16666471	PTGFR	NA	NA	NA	1.00096	1.30744
16794846	PGF	NA	NA	NA	-1.00737	1.30789
17022691	FYN	NA	NA	NA	1.00315	1.30792
16763195	SLC2A13	NA	NA	NA	-1.12236	1.3083
17078061	NCOA2	1.0625	1.30976	NA	-1.00797	1.30858
16732419	TMEM136	-1.18364	1.31728	NA	-1.45992	1.31013
16876074	ZNF606	NA	NA	NA	-1.15222	1.31022
16955324	IL17RD	-1.0292	1.26725	NA	-1.12046	1.31117
16959531	STAG1	NA	NA	NA	1.05939	1.31131
16697221	TRMT1L	NA	NA	NA	1.03924	1.3115
16819430	CPNE2	NA	NA	NA	-2.35696	1.31268
16879764	RHOQ	NA	NA	NA	1.01485	1.31322
17105010	COX7B	NA	NA	NA	-1.05405	1.31343
16979956	ELF2	NA	NA	NA	-1.02378	1.31431
16720307	TMEM80	NA	NA	NA	-1.12564	1.31456
16946485	PLS1	NA	NA	NA	1.03596	1.31466
16822843	C16orf73	NA	NA	NA	1.04919	1.31482
16847398	APPBP2	NA	NA	NA	1.07095	1.31695
17004859	TMEM170B	NA	NA	NA	-1.93876	1.31699
16690769	DRAM2	NA	NA	NA	1.06423	1.31743
16976211	IGFBP7	-1.08115	1.38256	NA	-1.46255	1.31743
16896744	SOS1-IT1	NA	NA	NA	1.02851	1.31763
17108376	GDI1	NA	NA	NA	-1.0698	1.3177
16686040	CCDC23	NA	NA	NA	-1.1534	1.31797
16854102	ZNF519	NA	NA	NA	-1.32218	1.31813
17075314	REEP4	NA	NA	NA	1.03947	1.31833
16731269	LOC283140	NA	NA	NA	-1.08796	1.31833
17042997	LFNG	-1.12168	1.46934	NA	-1.14317	1.3185
16910593	ZCCHC3	NA	NA	NA	1.02635	1.31854
17015477	SLC35B3	NA	NA	NA	1.02387	1.31895
16930077	CBY1	NA	NA	NA	1.04184	1.32113
16999712	P4HA2	-1.12342	1.28986	NA	-1.34066	1.32147
17106051	MID2	NA	NA	NA	-1.15524	1.32154
16721884	SBF2-AS1	1.17291	1.55147	NA	1.0737	1.32167
16749759	BICD1	NA	NA	NA	-1.13343	1.3218
16839294	ABR	NA	NA	NA	-1.2479	1.32206
16729128	SERPINH1	1.06182	1.48028	NA	-1.0004	1.3224
16738174	FNBP4	NA	NA	NA	1.08052	1.32292
16962331	LOC100505787	1.13265	1.55868	NA	-1.03548	1.3236
16706463	ZMIZ1	NA	NA	NA	1.0557	1.32442
16938654	CMTM8	NA	NA	NA	-1.00109	1.32451
17022476	AKD1	NA	NA	NA	-1.14383	1.32458
16990280	PCDHB7	NA	NA	NA	1.04704	1.32538
16664802	SCP2	NA	NA	NA	-1.11362	1.32575
16725405	TMEM132A	NA	NA	NA	-1.1005	1.32606
16667801	RNPC3	NA	NA	NA	-1.12848	1.32606
16820439	ZFP90	NA	NA	NA	-1.03612	1.32692
16665621	CACHD1	-1.39217	1.74126	NA	-2.67636	1.32756
16881031	ANTXR1	-1.01854	1.25131	NA	1.01833	1.32791
17090611	NTNG2	NA	NA	NA	-1.0046	1.32805
16863992	LIN7B	NA	NA	NA	-1.11574	1.32831
16976908	RCHY1	NA	NA	NA	1.0982	1.32894
17004045	LOC729678	NA	NA	NA	-1.15429	1.32929
16999974	C5orf15	NA	NA	NA	1.07093	1.32992
16963420	PIGZ	NA	NA	NA	-1.2056	1.32992
17064379	SLC4A2	NA	NA	NA	-1.03028	1.33001
16860946	LSR	NA	NA	NA	-1.34146	1.33022
16968697	PKD2	NA	NA	NA	-1.09297	1.33037
16982047	ACSL1	-1.08925	1.26771	NA	-1.56249	1.3305
16669255	MAN1A2	-1.03604	1.22426	NA	1.01379	1.3307
16811312	MYO9A	NA	NA	NA	1.02396	1.33135
16888847	NAB1	NA	NA	NA	-1.22961	1.33147
16716302	ATAD1	NA	NA	NA	1.09042	1.3319
16816343	NPIP	NA	NA	NA	-1.11197	1.33228
16840961	LOC100128288	NA	NA	NA	-1.10567	1.33239
16876065	C19orf18	NA	NA	NA	1.03748	1.3325
16715962	ZCCHC24	NA	NA	NA	-1.16504	1.3328
16900931	TSGA10	1.018	1.27	NA	-1.03526	1.33283
16777812	KATNAL1	NA	NA	NA	-1.00001	1.33284
16963674	ZNF141	NA	NA	NA	-1.15756	1.33314
16724194	CRY2	NA	NA	NA	1.06114	1.33328
16970258	KIAA1109	NA	NA	NA	-1.00411	1.33515
16913065	PROCR	-1.13395	NA	1.37744	-1.85995	1.33528
16734303	IFITM10	NA	NA	NA	1.01932	1.33538
16747731	CLSTN3	-1.02627	1.37206	NA	-1.13586	1.3357
16997953	MEF2C	NA	NA	NA	-1.06877	1.33573
16705188	C10orf107	1.03015	1.53007	NA	-1.05416	1.33594
17062460	WASL	1.00046	1.24322	NA	-1.05322	1.33603
16677977	DNAH14	NA	NA	NA	-1.19005	1.33653
16783944	KLHDC2	NA	NA	NA	-1.0592	1.33675
16824193	NPIP	NA	NA	NA	-1.09579	1.33678
17070878	TMEM67	-1.02035	1.2965	NA	1.04492	1.33678
16816287	PKD1P1	NA	NA	NA	-1.09427	1.3376
16758204	WDR66	NA	NA	NA	1.08082	1.33769
16861465	ZNF345	NA	NA	NA	-1.13057	1.33785
17056896	VPS41	NA	NA	NA	1.11885	1.33805
16980946	PDGFC	NA	NA	NA	-1.33498	1.33819
16984562	PARP8	NA	NA	NA	-1.14158	1.33875
16718567	C10orf118	NA	NA	NA	-1.03045	1.33937
16800374	CASC4	NA	NA	NA	-1.19279	1.34068
17084796	TMEM8B	NA	NA	NA	-1.0889	1.34113
17103931	FAM156B	NA	NA	NA	1.07704	1.34119
16709760	CASC2	NA	NA	NA	1.01668	1.3416
16825181	ZKSCAN2	NA	NA	NA	-1.45526	1.34192
16763577	SLC38A4	NA	NA	NA	-2.07083	1.342
16845826	PLCD3	NA	NA	NA	1.05338	1.34201
17013597	C6orf72	-1.0496	1.59805	NA	-1.06293	1.34235
16859611	FCHO1	NA	NA	NA	-1.4809	1.34308
16866974	GNG7	NA	NA	NA	-1.89565	1.34362
16850322	ARL17B	NA	NA	NA	-1.19565	1.34435
16802605	LRRC49	NA	NA	NA	1.02168	1.34437
16668170	CELSR2	NA	NA	NA	-1.49194	1.34446
16695791	RGS5	NA	NA	NA	-1.18438	1.3451
16886105	HNMT	NA	NA	NA	-1.05316	1.34524
16870755	ZNF253	NA	NA	NA	-1.0382	1.34598
17004125	TRIM52	NA	NA	NA	-1.19324	1.34607
16703062	LOC100128511	NA	NA	NA	1.06739	1.3467
16771570	RHOF	NA	NA	NA	1.05748	1.34674
16820486	CDH1	NA	NA	NA	1.01818	1.34683
16815498	GLIS2	-1.05592	1.35519	NA	-1.1325	1.34685
17117837	LOC100288602	NA	NA	NA	-1.00216	1.34701
16717314	HPS1	1.06548	NA	1.54336	-1.14304	1.34712
16734755	RRM1-AS1	NA	NA	NA	1.00877	1.3474
16792998	TXNDC16	-1.23419	1.39742	NA	-1.67273	1.34764
16816034	NPIP	NA	NA	NA	-1.24592	1.34771
16901699	LIMS3	-1.03737	1.2486	NA	1.07181	1.34788
16670364	LOC644634	NA	NA	NA	-1.13086	1.34804
16986417	F2RL1	-1.03051	NA	1.32768	-1.01859	1.34864
17066815	TNFRSF10C	NA	NA	NA	-1.07964	1.34884
16856031	ZNF516	NA	NA	NA	1.07142	1.34886
16769159	GNPTAB	1.02109	1.4043	NA	-1.17038	1.35049
16838300	TMC8	NA	NA	NA	1.07887	1.35069
17058968	FGL2	NA	NA	NA	-1.09459	1.35118
16868920	TMEM205	NA	NA	NA	-1.09169	1.35187
16845185	FAM134C	NA	NA	NA	1.04617	1.35223
16949180	MAP3K13	NA	NA	NA	-1.16677	1.35246
17070273	ZBTB10	NA	NA	NA	1.03269	1.35269
17108067	SLC6A8	NA	NA	NA	-1.33531	1.3531
16873145	LOC100379224	NA	NA	NA	-1.10486	1.35322
16824400	NPIP	NA	NA	NA	-1.06688	1.35386
17058152	ERV3-1	NA	NA	NA	-1.02042	1.35442
17089844	LOC100506100	NA	NA	NA	-1.51744	1.35451
16863243	MARK4	NA	NA	NA	-1.15672	1.35469
16781285	GAS6	NA	NA	NA	-1.16552	1.35525
16877728	NCOA1	NA	NA	NA	-1.02365	1.35539
16842909	MYO18A	NA	NA	NA	-1.29184	1.35548
16796938	CDC42BPB	-1.03811	1.27757	NA	-1.07756	1.35549
16928794	GAS2L1	NA	NA	NA	-1.09977	1.35574
16723369	TCP11L1	NA	NA	NA	1.06172	1.35691
16793096	DDHD1	NA	NA	NA	-1.13827	1.35772
16935042	DDX17	NA	NA	NA	-1.20693	1.35805
16720268	EPS8L2	NA	NA	NA	-1.15763	1.35815
16762759	TMTC1	NA	NA	NA	1.01965	1.35869
16905590	FKBP7	NA	NA	NA	-1.06372	1.35872
16936137	CERK	-1.085	1.26385	NA	-1.43593	1.35952
16977476	LIN54	NA	NA	NA	1.06675	1.35967
16793382	C14orf105	NA	NA	NA	-1.11853	1.35992
16697004	RNASEL	NA	NA	NA	1.05349	1.35998
17109644	CXorf23	NA	NA	NA	1.01774	1.36024
17045555	BLVRA	NA	NA	NA	-1.31452	1.36029
16936452	PLXNB2	-1.07999	1.35333	NA	-1.29875	1.36031
16736861	BDNF	-1.00202	1.24526	NA	-1.17229	1.36052
16824366	PKD1P1	NA	NA	NA	-1.09017	1.36081
16773967	NBEA	NA	NA	NA	-1.20344	1.3616
16800268	CKMT1A	NA	NA	NA	1.03666	1.36205
17094876	ZFAND5	NA	NA	NA	1.07591	1.36219
17107111	LOC100287728	NA	NA	NA	-1.05985	1.36223
16707202	IFIT5	NA	NA	NA	-1.02331	1.36225
16785789	GALNTL1	-1.23243	NA	1.38048	-1.68751	1.36251
16723998	ACCS	NA	NA	NA	1.09244	1.36257
16794220	DCAF5	-1.01224	1.31488	NA	-1.00707	1.36274
17010005	BAI3	NA	NA	NA	-1.24282	1.36297
16662077	HDAC1	-1.01956	1.24379	NA	-1.05329	1.36329
16988423	PRR16	NA	NA	NA	-1.06991	1.36345
16775725	SLITRK5	NA	NA	NA	-1.44557	1.36383
17098364	SCAI	NA	NA	NA	-1.01365	1.36426
16791642	STRN3	NA	NA	NA	-1.13574	1.36426
16913869	L3MBTL1	NA	NA	NA	1.04351	1.3647
16757636	RNFT2	NA	NA	NA	-1.72061	1.36483
16858963	LOC100507373	NA	NA	NA	1.05596	1.36484
16833983	MSL1	NA	NA	NA	-1.05638	1.36487
17013664	PPP1R14C	NA	NA	NA	-1.18747	1.36532
16961308	GOLIM4	NA	NA	NA	-1.08941	1.36532
16857897	RAB11B	NA	NA	NA	1.0526	1.36602
16897834	EFEMP1	NA	NA	NA	-1.24842	1.36634
16822961	PKD1	NA	NA	NA	-1.05924	1.36649
16918660	MT1P3	NA	NA	NA	1.02101	1.36794
16672457	DUSP23	NA	NA	NA	-1.05252	1.36795
16772042	CCDC92	NA	NA	NA	-1.26331	1.36815
16895179	TP53I3	NA	NA	NA	-1.0844	1.3694
16873826	PLA2G4C	NA	NA	NA	1.08136	1.3706
16900187	LOC100506191	NA	NA	NA	-1.28624	1.37114
17105614	ARMCX5-GPRASP2	NA	NA	NA	1.00808	1.37131
17018408	SPDEF	NA	NA	NA	-1.17643	1.37157
16965719	STIM2	NA	NA	NA	-1.1517	1.3716
16722032	USP47	NA	NA	NA	-1.0077	1.37161
16947613	PPM1L	NA	NA	NA	-1.14005	1.37167
16950000	PIGX	NA	NA	NA	-1.01002	1.37186
16756895	IFT81	NA	NA	NA	1.00534	1.3719
16860175	ZNF738	NA	NA	NA	1.037	1.37244
16663665	KDM4A	NA	NA	NA	1.04781	1.37265
16796919	ANKRD9	NA	NA	NA	-1.00746	1.37293
16668333	GSTM4	NA	NA	NA	-1.14559	1.37295
16979213	TRAM1L1	NA	NA	NA	-1.04292	1.37323
16969729	EGF	NA	NA	NA	-1.05593	1.3739
16760350	SCNN1A	NA	NA	NA	-1.12864	1.37403
17065084	FBXO25	NA	NA	NA	1.02605	1.37413
16873949	KDELR1	NA	NA	NA	-1.03972	1.37445
16779766	KLF12	NA	NA	NA	-1.23074	1.37458
17047985	ADAM22	NA	NA	NA	-1.03538	1.37491
16850923	RAB31	1.02147	NA	1.33338	1.14184	1.37588
17008655	KIAA0240	NA	NA	NA	-1.06531	1.37619
16897946	BCL11A	NA	NA	NA	-1.24369	1.37673
16835213	NPEPPS	NA	NA	NA	-1.11125	1.37752
17068170	ADAM9	1.00535	1.29438	NA	-1.0971	1.37793
16979875	PCDH18	NA	NA	NA	-1.17276	1.37796
16913915	SGK2	NA	NA	NA	1.05523	1.37819
16834961	LOC100133991	NA	NA	NA	1.03629	1.37829
16733553	NTM	-1.0827	1.27486	NA	1.02381	1.37904
16813038	MFGE8	-1.12739	1.32694	1.41475	-1.43115	1.37945
16711037	DIP2C	NA	NA	NA	1.0683	1.38022
16741287	CPT1A	NA	NA	NA	-1.11945	1.38023
16821324	LOC100129617	-1.05684	1.57909	NA	-1.3067	1.38033
16834071	RARA	1.1238	1.57015	NA	1.00045	1.3805
16759855	NINJ2	NA	NA	NA	-1.06792	1.38129
16886331	MBD5	NA	NA	NA	-1.16242	1.38201
16989897	CXXC5	1.00485	1.38641	NA	-1.23095	1.38204
16754729	ACSS3	1.0067	1.44513	NA	-1.07469	1.38207
17008477	FOXP4	NA	NA	NA	1.04991	1.3823
16880669	LGALSL	1.03824	1.49226	NA	-1.37293	1.38232
16824166	LOC399491	NA	NA	NA	-1.14925	1.38238
16980528	LRBA	NA	NA	NA	-1.02982	1.38271
17025018	IPCEF1	NA	NA	NA	-1.03545	1.38373
16999379	ALDH7A1	NA	NA	NA	-1.11891	1.38435
16981824	MGC45800	NA	NA	NA	-1.00526	1.3845
16707673	TBC1D12	1.068	1.4272	NA	-1.03318	1.38494
16674319	FAM20B	NA	NA	NA	1.13721	1.38498
16905292	CHN1	NA	NA	NA	-1.06607	1.38529
16691965	LOC653513	NA	NA	NA	-1.01929	1.38555
17051376	TSPAN33	NA	NA	NA	-1.02247	1.38622
17010813	C6orf163	NA	NA	NA	1.05015	1.38641
16837101	RGS9	NA	NA	NA	-1.14995	1.38657
16874005	DBP	NA	NA	NA	-1.35152	1.38683
16712168	CUBN	NA	NA	NA	1.05312	1.38686
16667385	RWDD3	NA	NA	NA	-1.26321	1.38719
16686557	PIK3R3	NA	NA	NA	1.01316	1.38744
17117613	ANKRD10	NA	NA	NA	-1.13351	1.38745
16703220	MSRB2	NA	NA	NA	1.12107	1.38751
16958967	RPL32P3	NA	NA	NA	1.02448	1.3881
16688665	PIGK	NA	NA	NA	1.0571	1.3887
16731654	TAGLN	NA	NA	NA	-1.00947	1.38896
17005573	HIST1H2BD	NA	NA	NA	-1.357	1.38944
16786625	FLVCR2	-1.04617	1.25861	NA	-1.02202	1.38999
16903477	FLJ32955	NA	NA	NA	-1.05911	1.39044
16834921	HEXIM1	NA	NA	NA	-1.16899	1.39071
16808940	SECISBP2L	NA	NA	NA	-1.02062	1.39183
16918077	ABHD12	NA	NA	NA	1.13393	1.39206
16988651	GRAMD3	1.05005	1.32562	NA	1.07337	1.39223
17115996	KRT18P10	NA	NA	NA	1.03158	1.39348
16850319	ARL17A	NA	NA	NA	-1.61811	1.39357
16958236	PTPLB	NA	NA	NA	-1.18751	1.39374
16979432	NDNF	NA	NA	NA	-1.43142	1.39392
16800707	SEMA6D	NA	NA	NA	-1.08299	1.39396
16828292	GLG1	1.04452	1.38507	NA	1.03976	1.39407
16774071	RFXAP	NA	NA	NA	-1.09717	1.39432
16870384	JUND	NA	NA	NA	-1.14624	1.39448
16804294	PDE8A	NA	NA	NA	1.12519	1.3951
16850541	SMCHD1	NA	NA	NA	1.00378	1.39561
16839204	RPH3AL	-1.00113	1.28694	NA	-1.21588	1.39588
16695490	F11R	1.07708	1.67499	NA	1.02872	1.39635
16737669	PHF21A	NA	NA	NA	-1.18868	1.39653
16916196	TCEA2	NA	NA	NA	1.12602	1.39654
16837820	LLGL2	-1.07624	1.70368	NA	-1.53369	1.39667
16962129	ABCC5	NA	NA	NA	1.1222	1.39705
16938527	RBMS3	NA	NA	NA	-1.01181	1.39714
16785127	RHOJ	NA	NA	NA	-1.33702	1.39744
17088997	MIR181B2	-1.17093	1.44776	NA	-1.04848	1.39761
16855184	ACAA2	NA	NA	NA	1.05574	1.39789
16929118	INPP5J	NA	NA	NA	1.04794	1.39802
17083647	SNAPC3	NA	NA	NA	-1.01799	1.39847
17106438	DOCK11	-1.08751	1.39834	NA	-1.44073	1.39865
16995254	LMBRD2	NA	NA	NA	1.0661	1.39867
16736120	SOX6	1.05985	1.32968	NA	1.07528	1.39917
16769419	GLT8D2	NA	NA	NA	1.08142	1.39976
17107257	GPR112	NA	NA	NA	-1.02208	1.40009
16879205	FAM82A1	NA	NA	NA	-1.09291	1.40016
17042487	TAP1	1.02654	1.27646	NA	-1.16383	1.40031
16854245	TMEM241	NA	NA	NA	-1.23423	1.40038
16866100	ZNF211	NA	NA	NA	-1.04883	1.40157
16689020	MCOLN3	-1.03689	1.37324	NA	1.02845	1.40202
16784381	LGALS3	NA	NA	NA	-1.17314	1.40207
17105332	SRPX2	-1.1124	1.29685	NA	-1.21765	1.4026
17108354	ATP6AP1	NA	NA	NA	1.08597	1.4026
17081737	PTK2	NA	NA	NA	1.08707	1.4026
16960054	PCOLCE2	-1.09412	1.42222	NA	-1.37256	1.4028
16807431	C15orf57	NA	NA	NA	-1.05413	1.40317
17004374	FAM50B	NA	NA	NA	1.00467	1.40318
16662108	TSSK3	NA	NA	NA	1.13747	1.40331
16798236	SNORD116-29	NA	NA	NA	1.14879	1.40352
17097144	RNY4P18	NA	NA	NA	-1.26891	1.40362
17047619	CCDC146	NA	NA	NA	-1.30608	1.40441
16673525	ATP1B1	NA	NA	NA	-1.25426	1.40458
16714747	RTKN2	NA	NA	NA	-1.85258	1.40544
16683317	ASAP3	NA	NA	NA	-1.09678	1.40545
16740378	SLC25A45	NA	NA	NA	1.14085	1.40626
17059872	SGCE	NA	NA	NA	-1.52492	1.40638
16747236	LTBR	NA	NA	NA	1.04921	1.40719
16878748	SPAST	1.03457	1.27405	NA	-1.01743	1.40748
16808550	LOC100652936	NA	NA	NA	-1.0212	1.40771
16698650	LOC100509683	NA	NA	NA	-1.06363	1.40778
16669549	LOC100130000	NA	NA	NA	-1.07535	1.40806
16842995	ABHD15	NA	NA	NA	-1.17936	1.40863
16784829	JKAMP	NA	NA	NA	1.08341	1.40901
16692918	FAM63A	NA	NA	NA	1.11267	1.40919
16755908	DRAM1	-1.15838	1.35148	NA	-1.80519	1.41064
16936255	ALG12	NA	NA	NA	1.00943	1.41126
16960442	PFN2	NA	NA	NA	1.00153	1.41127
16850759	PTPRM	-1.09673	1.20584	NA	-1.26492	1.41169
16803577	LOC646938	NA	NA	NA	1.02534	1.41179
16775364	KLF5	-1.05839	1.34077	NA	-1.1034	1.41181
16850724	ARHGAP28	1.02014	1.40074	NA	1.05388	1.41192
16907672	METTL21A	NA	NA	NA	-1.04153	1.4123
16986700	ZFYVE16	NA	NA	NA	1.04772	1.41233
17065487	FLJ10661	-1.04033	1.32174	NA	-1.21119	1.41258
16934491	MYH9	-1.02498	1.39132	NA	-1.07478	1.41307
16944344	ARHGAP31	-1.06245	1.36658	NA	-1.1569	1.41348
16840876	VAMP2	NA	NA	NA	-1.03067	1.41366
17089735	SPTAN1	NA	NA	NA	1.05235	1.41462
16978444	MANBA	NA	NA	NA	-1.02696	1.41466
16966393	SLC30A9	NA	NA	NA	-1.0434	1.41533
16818975	RN5S427	NA	NA	NA	-1.07521	1.41632
17004289	NQO2	NA	NA	NA	-1.00174	1.41651
16803562	CHRNA5	-1.1126	1.25704	NA	-1.56601	1.41717
16828248	LOC100506201	NA	NA	NA	-1.16227	1.41729
16887097	CSRNP3	NA	NA	NA	-1.04397	1.41744
16971272	EDNRA	NA	NA	NA	-1.20452	1.41758
17075478	LOXL2	NA	NA	NA	1.0448	1.41782
17061097	RASA4	NA	NA	NA	1.14641	1.4179
16753607	MSRB3	NA	NA	NA	-1.39669	1.41803
17096965	EPB41L4B	1.00165	1.2318	NA	-1.04145	1.41816
16877007	KLF11	NA	NA	NA	1.01473	1.41825
16921289	PRIC285	NA	NA	NA	1.13239	1.41863
16660810	RCAN3	NA	NA	NA	-2.10157	1.41904
16926644	LSS	1.07329	1.566	NA	-1.3773	1.41926
16721593	PPFIBP2	NA	NA	NA	-1.09136	1.4199
17005169	KDM1B	NA	NA	NA	1.08844	1.4204
17104201	FAAH2	NA	NA	NA	1.04929	1.42086
16729290	TSKU	1.06257	1.43375	NA	1.09947	1.42091
17011771	C6orf225	NA	NA	NA	1.02549	1.42101
17005420	LRRC16A	-1.00455	1.34045	NA	-1.06432	1.42122
16661687	EPB41	NA	NA	NA	-1.05472	1.42141
16960186	PLSCR1	-1.00074	1.22764	NA	1.11004	1.42177
16843213	RN5S437	NA	NA	NA	-1.0528	1.42193
17107211	SLC9A6	NA	NA	NA	-1.02313	1.42345
16664569	CDKN2C	NA	NA	NA	1.00178	1.42422
16975506	ATP8A1	-1.00907	1.34946	NA	-1.10625	1.42483
17104122	MAGEH1	NA	NA	NA	-1.13071	1.42564
17093829	GBA2	NA	NA	NA	1.05601	1.42584
16961379	LRRC34	-1.12368	1.40144	NA	-1.47727	1.42688
17057661	SUN3	NA	NA	NA	1.10602	1.4273
16786780	C14orf118	NA	NA	NA	-1.15857	1.42731
17078999	LOC100127983	NA	NA	NA	-1.23758	1.42739
16706408	LOC100128292	NA	NA	NA	-1.04318	1.42914
16900022	KRCC1	NA	NA	NA	-2.27496	1.42956
17063681	KIAA1147	NA	NA	NA	-1.28826	1.43017
16851933	GALNT1	NA	NA	NA	1.10275	1.43033
16678518	RHOU	NA	NA	NA	-1.10206	1.43045
17020703	LOC100507367	1.06293	1.44306	NA	1.09954	1.431
16800229	MAP1A	NA	NA	NA	-1.14386	1.43111
16854202	ABHD3	NA	NA	NA	-1.13662	1.43136
16688506	NEGR1	NA	NA	NA	-2.07784	1.43204
16667183	MTF2	1.00437	1.31403	NA	1.0333	1.43303
17078134	EYA1	NA	NA	NA	-1.13491	1.43327
16906471	MSTN	-1.10917	1.4126	NA	-1.21329	1.43349
17092767	MLLT3	1.11233	1.37247	NA	1.15861	1.43456
16795582	PTPN21	NA	NA	NA	1.02804	1.4346
17016043	MBOAT1	NA	NA	NA	1.09548	1.43477
16679281	CHRM3	NA	NA	NA	-1.05274	1.43478
16818693	LONP2	1.02384	1.44055	NA	-1.21781	1.4354
16723546	CAT	NA	NA	NA	1.01726	1.43577
16998906	MCC	-1.10302	1.29494	NA	-1.2554	1.43582
16669840	PEX11B	NA	NA	NA	-1.04199	1.43597
16889694	NBEAL1	NA	NA	NA	1.10654	1.436
17094082	IGFBPL1	NA	NA	NA	1.02076	1.43601
17017979	TAP1	1.04304	1.30847	NA	-1.17898	1.43708
17027144	TAP1	1.04304	1.30847	NA	-1.17898	1.43708
17029788	TAP1	1.04304	1.30847	NA	-1.17898	1.43708
17032476	TAP1	1.04304	1.30847	NA	-1.17898	1.43708
17034791	TAP1	1.04304	1.30847	NA	-1.17898	1.43708
17037271	TAP1	1.04304	1.30847	NA	-1.17898	1.43708
17039977	TAP1	1.04304	1.30847	NA	-1.17898	1.43708
16883938	PLGLA	NA	NA	NA	-1.00279	1.43762
17066791	RHOBTB2	NA	NA	NA	-1.08988	1.43901
16928428	ADRBK2	NA	NA	NA	-1.62993	1.44066
16809187	SPPL2A	NA	NA	NA	1.01079	1.44079
16822109	SPIRE2	NA	NA	NA	-1.01557	1.44125
16666681	SPATA1	NA	NA	NA	-1.0559	1.4414
16950770	VGLL4	NA	NA	NA	1.02144	1.44169
16755433	NEDD1	NA	NA	NA	-1.0583	1.44287
[truncated: 742 more rows]

## Sheet: Fra-1 regulated FC≥±1.5
ID	GnSymbol	T1.siCTL vs T1.NT	T1.siFra1 vs T1.NT	T1.siFra2 vs T1.NT	T2.siCTL vs T2.NT	T2.siFra_1_2 vs T2.NT
16907324	MPP4	1.09021	-2.99542	NA	-1.40184	-6.51916
16740630	FOSL1	1.15635	-2.68794	NA	1.27345	-6.3867
16711312	LOC100216001	-1.32442	-2.42276	NA	-2.17427	-5.62399
16830577	CD68	1.01143	-2.26724	NA	-1.11029	-5.54427
16754471	NAV3	1.16982	-2.15002	NA	1.31155	-5.51771
16712076	FAM171A1	1.1975	-1.93563	NA	1.07253	-5.32491
16860992	CD22	1.44442	-2.31461	NA	1.88811	-5.31383
16952782	TMEM158	-1.19061	-2.51518	NA	-1.69011	-4.91082
17007257	HLA-DRA	-1.25657	-1.81217	NA	-2.26447	-3.86204
16812344	BCL2A1	-1.22508	-2.1277	NA	-1.72996	-3.62902
16802190	MAP2K1	1.04282	-1.6616	NA	-1.28677	-3.627
16863740	ZNF114	1.06064	-2.09099	NA	-1.29342	-3.60812
16917602	RBBP9	1.01487	-1.82875	NA	1.15708	-3.47634
16843167	EVI2A	1.28969	-1.69725	NA	1.27161	-3.24973
17051441	FAM40B	1.02826	-1.70607	NA	-1.13278	-3.23396
16960844	VEPH1	1.09299	-1.80422	NA	1.04159	-3.05245
16952769	CDCP1	-1.04663	-1.68432	NA	-1.0315	-2.99431
16888317	SSFA2	-1.0787	-1.84013	NA	-1.02394	-2.92399
17096030	FBP1	-1.08064	-1.41166	NA	-2.02342	-2.83282
16749423	ARNTL2	1.02009	-1.77473	NA	-1.07646	-2.7971
16837191	PITPNC1	-1.04824	-1.8658	NA	-1.56939	-2.79487
16881138	MXD1	1.68281	-1.63846	NA	2.5284	-2.75958
16672214	PEAR1	1.3182	-1.54103	NA	1.01817	-2.74993
16854360	ZNF521	1.03258	-1.6295	NA	-1.03289	-2.72551
16767115	RPSAP52	1.03938	-1.87464	NA	-1.96097	-2.68574
17107919	ZNF185	1.12957	-1.58622	NA	-1.1132	-2.63877
17061881	DOCK4	1.25739	-1.67699	NA	1.45611	-2.60145
17061949	RN5S237	1.10409	-1.91273	NA	1.273	-2.57209
17083793	ADAMTSL1	1.14513	-1.31961	NA	1.12401	-2.53976
16693173	MRPL9	1.01658	-1.55936	NA	-1.02568	-2.52401
16749058	SLCO1B7	-1.20269	-1.63533	NA	-1.5968	-2.4841
16669278	FAM46C	1.05672	-1.69726	NA	-1.13435	-2.47414
17014442	SLC22A3	1.16031	-1.66173	NA	1.25306	-2.4652
16830469	CHRNB1	-1.1048	-1.42788	NA	-1.56573	-2.45317
16881838	HK2	1.09561	-1.40892	NA	-1.14691	-2.41546
17005751	ABT1	1.2341	-1.54621	NA	1.04255	-2.4093
16819264	MT1X	1.02165	-1.57633	NA	1.10212	-2.36672
16764724	SMAGP	1.16777	-1.36248	NA	1.37893	-2.36549
17013520	SASH1	1.00413	-1.8273	NA	1.03558	-2.33996
16735010	PRKCDBP	1.22701	-1.57369	NA	1.03666	-2.32725
16990862	ABLIM3	1.04643	-1.64414	NA	-1.1239	-2.31837
17093260	NOL6	1.01225	-1.61117	NA	-1.31945	-2.31685
16676983	G0S2	-1.08024	-1.54212	NA	1.00254	-2.31435
16947357	PTX3	1.25718	-1.25804	NA	1.55648	-2.31375
16738630	LPXN	-1.0357	-1.71104	NA	-1.03006	-2.3084
16757474	PLBD2	1.04782	-1.70386	NA	1.19224	-2.30165
16749036	SLCO1B3	-1.09059	-1.73167	NA	-1.02739	-2.26652
16991010	SLC26A2	1.13573	-1.36933	NA	1.2034	-2.24337
16757969	MLEC	-1.00115	-1.36219	NA	-1.07905	-2.22453
17080408	RAD21	1.06806	-1.65842	NA	1.03843	-2.22112
17007620	HMGA1	-1.06113	-1.61969	NA	-1.2313	-2.20644
16823512	TFAP4	1.08232	-1.42185	NA	-1.13877	-2.20471
16994618	MYO10	1.19876	-1.39817	NA	-1.00729	-2.19988
16982870	ADAMTS16	1.19837	-1.43941	NA	1.22315	-2.19576
16837061	SNORD104	1.04315	-1.46979	NA	-1.08882	-2.18083
17012946	TNFAIP3	1.07064	-1.63599	NA	-1.20753	-2.17502
16968339	C4orf22	-1.02218	-1.43819	NA	-1.4906	-2.17405
16837063	SNORA76	1.24252	-1.41684	NA	1.1295	-2.15841
16830488	POLR2A	-1.12673	-1.48762	NA	-1.36858	-2.15127
16921096	LOC100127888	-1.09933	-1.65581	NA	-1.67376	-2.13883
16687875	JUN	-1.11113	-1.46614	NA	-1.35541	-2.12053
17113293	ACSL4	-1.10837	-1.48987	NA	-1.29608	-2.11959
16698656	EIF2D	1.0715	-1.62366	NA	1.06792	-2.09398
17113448	IL13RA2	1.13627	-1.38327	NA	1.03698	-2.09162
17093090	DDX58	1.02387	-1.71307	NA	-1.39041	-2.08266
16993506	CNOT6	-1.06215	-1.6808	NA	-1.17794	-2.07161
16837418	SOX9	-1.07165	-1.7851	NA	-1.41037	-2.07119
16745561	SNORD14E	1.08146	-1.53283	NA	-1.13871	-2.05733
16947113	RAP2B	1.03193	-1.33744	NA	-1.23972	-2.05043
17083357	CD274	1.20268	-1.41275	NA	1.00985	-2.02297
16709268	ACSL5	1.13539	-1.66692	NA	1.3627	-2.02145
16773453	WASF3	1.13494	-1.50458	NA	1.12373	-2.0091
16703407	APBB1IP	1.03164	-1.36197	NA	-1.11939	-2.00395
16929064	SMTN	1.06343	-1.41912	NA	-1.11634	-2.00291
17110404	SLC9A7	1.07642	-1.63561	NA	-1.03477	-2.00095
16710548	PTPRE	1.05362	-1.43484	NA	-1.02253	-2.0008
16764758	GALNT6	1.09071	-1.42558	NA	-1.11959	-1.99459
17053960	LOC389602	1.03759	-1.62984	NA	-1.0047	-1.97222
17081162	ASAP1	1.02706	-1.35174	NA	-1.24155	-1.96738
16662453	EIF2C1	1.41111	-1.37947	NA	1.3786	-1.96322
16753426	SRGAP1	1.16012	-1.48981	NA	1.31301	-1.94969
16723318	PRRG4	1.03802	-1.52929	NA	-1.50119	-1.94589
16679499	ZNF238	1.03307	-1.6019	NA	1.17524	-1.93563
17073220	LY6K	1.1568	-1.34344	NA	1.00355	-1.92878
16852760	TNFRSF11A	1.12508	-1.39019	NA	-1.27359	-1.92841
16893121	ASB1	1.10463	-1.42295	NA	1.15142	-1.92737
16964098	SCARNA22	1.11711	-1.56719	NA	1.07356	-1.92737
16983674	C5orf22	1.21841	-1.44965	NA	1.4438	-1.92665
16999870	SHROOM1	-1.03027	-1.37482	NA	-1.31804	-1.91724
16769649	PRDM4	1.24887	-1.5172	NA	1.46849	-1.9168
16986065	TMEM171	-1.11452	-1.66918	NA	-1.29955	-1.91194
17011671	AMD1	1.07254	-1.39689	NA	1.04093	-1.91175
16723614	CD44	-1.00457	-1.44133	NA	-1.22589	-1.90563
16708728	SFXN2	1.10333	-1.56255	NA	1.08579	-1.90312
16954697	DUSP7	1.16577	-1.44171	NA	1.0192	-1.89847
16963358	RNF168	1.0794	-1.40788	NA	1.11574	-1.89522
16799913	MAPKBP1	1.06967	-1.34383	NA	-1.47263	-1.8945
16743111	CTSC	-1.08771	-1.35269	NA	-1.49544	-1.89376
16732676	UBASH3B	1.00692	-1.30346	NA	1.03013	-1.89212
16708719	TRIM8	-1.04313	-1.3631	NA	1.01347	-1.88932
16975928	USP46	1.19669	-1.38914	NA	1.19682	-1.88736
16725901	METTL12	1.105	-1.55723	NA	-1.15172	-1.87925
16969300	NFKB1	1.09762	-1.37287	NA	1.08307	-1.87797
16705064	UBE2D1	1.07993	-1.52293	NA	-1.029	-1.87463
16730429	ARHGAP42	1.03766	-1.4689	NA	1.10668	-1.87054
16861641	C19orf33	1.12179	-1.54981	NA	-1.02585	-1.86998
16756334	POLR3B	1.1226	-1.38171	NA	1.06484	-1.8595
17001075	FGF1	1.06808	-1.34106	NA	1.11597	-1.85648
16919508	TOMM34	-1.10909	-1.58862	NA	-1.4522	-1.85324
17104082	APEX2	1.13369	-1.29861	NA	-1.07717	-1.8447
16785483	FUT8	1.02718	-1.47103	NA	-1.35952	-1.8439
16851081	TUBB6	1.01281	-1.32645	NA	-1.26595	-1.84299
16857258	UHRF1	1.04271	-1.26102	NA	-1.08964	-1.84284
16853028	LOC100505817	1.05889	-1.32961	NA	-1.34841	-1.83211
16737194	C11orf91	-1.011	-1.40256	NA	-1.03336	-1.82395
16740969	CLCF1	-1.00365	-1.90546	NA	-1.22103	-1.8212
17079971	SLC25A32	-1.04965	-1.48396	NA	1.01629	-1.81863
16722720	NAV2	-1.07578	-1.68667	NA	-1.39968	-1.81507
16856803	GADD45B	1.20023	-1.27146	NA	1.2004	-1.81255
16843098	BLMH	1.13682	-1.44095	NA	1.0614	-1.80717
16890602	PKI55	1.06459	-1.78434	NA	1.55431	-1.80538
16911835	RIN2	1.09991	-1.66858	NA	1.19266	-1.80073
16741779	ARAP1	1.06179	-1.29573	NA	1.03259	-1.80057
16842701	SGK494	1.20202	-1.55794	NA	1.41775	-1.79942
16901371	TGFBRAP1	-1.00123	-1.42521	NA	-1.08491	-1.79826
17005001	CD83	-1.00041	-1.35896	NA	-1.15209	-1.79719
16703715	ZEB1	1.09491	-1.40045	NA	-1.0871	-1.79558
17046135	EGFR	-1.03965	-1.57565	NA	-1.15049	-1.79388
16890970	BCS1L	1.10934	-1.23593	NA	-1.01868	-1.78671
16828810	KIAA1609	1.13458	-1.37731	NA	1.30508	-1.78524
16794158	ZFP36L1	1.00135	-1.29873	NA	1.05411	-1.78434
16785104	SYT16	1.0998	-1.24133	NA	-1.01467	-1.7838
16728778	P2RY2	1.05625	-1.33676	NA	1.02811	-1.77261
16968314	PRDM8	1.00784	-1.57707	NA	-1.05876	-1.77211
16713309	FZD8	1.09534	-1.58389	NA	-1.2601	-1.76374
16951756	SLC4A7	1.10574	-1.61046	NA	-1.11434	-1.75485
16848070	SLC16A6	1.09382	-1.46348	NA	1.14544	-1.75367
17005042	JARID2	1.25293	-1.45433	NA	1.48035	-1.74865
16883498	NPAS2	1.0292	-1.82982	NA	-1.02589	-1.74554
16873313	ERCC1	-1.03884	-1.38881	NA	-1.21792	-1.73819
16778987	MED4	1.04301	-1.42586	NA	1.10795	-1.73793
17103303	PORCN	1.01176	-1.27098	NA	1.01985	-1.73793
16877048	HPCAL1	1.08394	-1.47629	NA	-1.01483	-1.73403
16740914	PC	-1.0631	-1.44392	NA	-1.32628	-1.73118
16896320	FAM98A	1.1178	-1.3501	NA	1.01827	-1.72274
17046601	ASL	1.19394	-1.33586	NA	1.07166	-1.72138
17106959	RBMX2	1.13982	-1.37541	NA	1.09443	-1.71916
16966369	TMEM33	1.00875	-1.30808	NA	1.07586	-1.71873
16968797	HERC3	1.05662	-1.33408	NA	1.06252	-1.7181
16830914	PFAS	1.06598	-1.3635	NA	-1.11512	-1.71533
16745997	ETS1	1.08298	-1.32258	NA	1.11777	-1.71312
17016956	NRM	1.00643	-1.47993	NA	-1.20188	-1.71144
16692775	MCL1	1.03452	-1.43808	NA	1.21011	-1.71017
16822478	JMJD8	1.14801	-1.33152	NA	-1.18436	-1.70531
16718938	RGS10	1.05775	-1.45505	NA	1.30222	-1.70513
16673056	UAP1	1.08925	-1.32251	NA	1.08187	-1.70435
16888169	PLEKHA3	1.26177	-1.37277	NA	1.44931	-1.7012
16966548	NIPAL1	1.13816	-1.49028	NA	-1.01946	-1.69632
17067696	NRG1	1.04783	-1.32232	NA	-1.2532	-1.67626
16739432	INTS5	1.27086	-1.35127	NA	1.22781	-1.67493
16961637	NCEH1	1.14944	-1.33364	NA	-1.04698	-1.67309
16784098	FRMD6	-1.0236	-1.36849	NA	-1.13288	-1.67129
16815001	TRAF7	1.17536	-1.50338	NA	1.0798	-1.6675
16709128	DUSP5	1.02674	-1.25999	NA	1.08247	-1.66215
17112686	TRMT2B	1.0334	-1.4269	NA	-1.15528	-1.65727
16755149	CRADD	1.03311	-1.35779	NA	-1.04299	-1.65519
16872496	C19orf54	1.13425	-1.33834	NA	1.43141	-1.64906
17007824	FANCE	1.04532	-1.29276	NA	-1.14203	-1.64608
16671264	SLC27A3	-1.00398	-1.43056	NA	-1.05889	-1.64592
17080468	SAMD12	-1.2022	-1.59738	NA	-1.29852	-1.64383
16865116	MYADM	1.11438	-1.36712	NA	-1.01101	-1.63995
17080946	KIAA0196	1.13623	-1.34731	NA	1.21041	-1.6386
16771242	PXN	1.19664	-1.2557	NA	1.07002	-1.63616
16762837	CAPRIN2	1.02318	-1.42943	NA	-1.05064	-1.63362
17021754	MAP3K7	1.01985	-1.29958	NA	-1.1624	-1.6303
16711089	LARP4B	1.05588	-1.32117	NA	1.06818	-1.63016
16660919	TMEM57	-1.00632	-1.26386	NA	-1.25836	-1.62952
16878137	CAD	1.01159	-1.32947	NA	-1.12279	-1.6295
17068385	GINS4	-1.02898	-1.33498	NA	-1.19378	-1.62554
16984905	IL31RA	1.40369	-1.43711	NA	1.51724	-1.6241
16721479	ILK	1.06048	-1.27413	NA	-1.28245	-1.62092
16719125	CUZD1	1.07071	-1.51885	NA	-1.10359	-1.61906
17009316	ENPP4	1.09218	-1.38544	NA	1.20631	-1.61804
17095936	BICD2	1.04787	-1.52895	NA	-1.00606	-1.61506
16748751	STRAP	-1.03066	-1.33679	NA	1.03778	-1.61166
16958786	MGLL	1.02577	-1.28033	NA	-1.05164	-1.61149
16851486	LAMA3	1.02304	-1.31153	NA	-1.06786	-1.60728
17112729	TIMM8A	-1.00683	-1.24463	NA	-1.21937	-1.60422
16918976	DSN1	-1.04342	-1.35017	NA	-1.13259	-1.60221
16816479	CCP110	1.05184	-1.59062	NA	1.04643	-1.60171
17115925	CD99	-1.00809	-1.35372	NA	1.0091	-1.60148
16781536	PNP	1.13959	-1.26154	NA	-1.03713	-1.60037
16828344	MLKL	1.20944	-1.31193	NA	1.13784	-1.59411
16868661	RAVER1	1.06518	-1.37291	NA	-1.02425	-1.59306
16815756	PMM2	1.11232	-1.22824	NA	1.03605	-1.59272
16837433	COG1	1.03796	-1.30456	NA	-1.00025	-1.59215
16738479	SLC43A3	1.02349	-1.25413	NA	-1.11289	-1.58845
16674618	IER5	1.08318	-1.33028	NA	-1.03264	-1.58544
16830302	ACADVL	1.01052	-1.53696	NA	1.03709	-1.58523
16869624	DDX39A	1.14662	-1.24958	NA	1.09606	-1.58261
16746808	FKBP4	-1.01606	-1.23496	NA	-1.14694	-1.582
16984294	CARD6	1.25218	-1.30827	NA	1.28959	-1.57986
16707221	KIF20B	1.01312	-1.26004	NA	-1.03987	-1.57933
16889346	BZW1	-1.00526	-1.23067	NA	1.02062	-1.57895
16664078	TOE1	1.15479	-1.28772	NA	1.08667	-1.57514
17078610	IMPA1	1.12896	-1.30757	NA	1.13843	-1.57478
16818017	PHKG2	-1.05715	-1.297	NA	-1.13751	-1.5705
16843049	SSH2	1.07522	-1.34393	NA	-1.01314	-1.56444
16816386	TMC7	1.22278	-1.24554	NA	1.41782	-1.56385
16816692	METTL9	-1.07511	-1.37338	NA	-1.20333	-1.56102
16935396	RANGAP1	1.11956	-1.2913	NA	-1.00121	-1.56008
16661956	KPNA6	1.07953	-1.43296	NA	1.12015	-1.55735
16937681	ATG7	1.16118	-1.24599	NA	1.19268	-1.5519
16843162	EVI2B	1.01956	-1.27025	NA	1.04553	-1.54896
16782187	MMP14	-1.03401	-1.36621	NA	-1.12762	-1.54691
16804716	SEMA4B	1.11972	-1.41627	NA	1.09374	-1.54299
16828327	RFWD3	1.08948	-1.19889	NA	1.0167	-1.54121
16815447	NAA60	1.15946	-1.34864	NA	1.28675	-1.53527
16932158	DGCR2	1.11587	-1.33482	NA	1.15757	-1.53478
16778325	PROSER1	1.2487	-1.23274	NA	1.55694	-1.53473
16980716	TMEM154	1.00784	-1.31046	NA	-1.00146	-1.53163
16697695	KIF14	-1.02554	-1.29273	NA	-1.22813	-1.53147
16815316	THOC6	1.01317	-1.43891	NA	-1.11413	-1.53086
16780793	TEX30	1.03785	-1.35372	NA	1.01666	-1.52891
16816627	LOC81691	1.26849	-1.39138	NA	1.62374	-1.52808
17104259	MSN	1.01576	-1.19334	NA	-1.04935	-1.52587
16768618	TMCC3	1.07593	-1.27911	NA	1.16811	-1.51947
16916012	TNFRSF6B	-1.02416	-1.3756	NA	-1.16427	-1.51903
16696533	SNORD75	-1.03519	-1.31312	NA	-1.00044	-1.51772
16911493	SPTLC3	1.17507	-1.4909	NA	1.41157	-1.51538
16829801	SPNS2	-1.03217	-1.48872	NA	-1.14266	-1.51311
16686158	HYI	-1.07517	-1.43293	NA	-1.13741	-1.51268
16750802	SPATS2	1.06678	-1.30437	NA	1.18674	-1.50934
16702571	MCM10	1.10504	-1.30597	NA	-1.05794	-1.50907
17007543	ITPR3	1.02349	-1.32783	NA	-1.08565	-1.5087
17073234	THEM6	1.3342	-1.3311	NA	1.08974	-1.50685
17112956	TCEAL8	1.05813	-1.45992	NA	-1.08007	-1.50216
16729557	C11orf82	1.1151	-1.35272	NA	1.13828	-1.5021
16954478	NPRL2	1.08421	-1.34743	NA	-1.02406	-1.50031
16946366	ZBTB38	1.14571	-1.49908	NA	1.31289	-1.45311
16984689	ITGA2	1.19625	-1.54179	NA	1.33145	-1.44602
16979638	ANKRD50	1.06148	-1.6159	NA	1.14283	-1.42036
16721884	SBF2-AS1	1.17291	1.55147	NA	1.0737	1.32167
16962331	LOC100505787	1.13265	1.55868	NA	-1.03548	1.3236
16665621	CACHD1	-1.39217	1.74126	NA	-2.67636	1.32756
16705188	C10orf107	1.03015	1.53007	NA	-1.05416	1.33594
17013597	C6orf72	-1.0496	1.59805	NA	-1.06293	1.34235
16821324	LOC100129617	-1.05684	1.57909	NA	-1.3067	1.38033
16834071	RARA	1.1238	1.57015	NA	1.00045	1.3805
16695490	F11R	1.07708	1.67499	NA	1.02872	1.39635
16837820	LLGL2	-1.07624	1.70368	NA	-1.53369	1.39667
16926644	LSS	1.07329	1.566	NA	-1.3773	1.41926
17084838	RECK	-1.08229	1.56366	NA	-1.40806	1.44351
17105862	NRK	-1.56432	1.73424	NA	-4.44325	1.44607
17097240	C9orf84	-1.04438	1.90245	NA	-1.03886	1.45401
16953753	SLC25A20	1.03294	1.6341	NA	-1.10749	1.46455
16972155	MSMO1	-1.11059	1.55865	NA	-1.37955	1.49312
16960084	SLC9A9	1.07485	1.40946	NA	-1.05979	1.49533
16888512	ITGAV	1.0647	1.4754	NA	1.03872	1.4956
16731693	BACE1-AS	1.04018	1.31183	NA	-1.01995	1.4962
16867915	INSR	-1.14264	1.3208	NA	-1.31825	1.50711
16919547	SLPI	-1.12361	1.47708	NA	-1.13526	1.50719
17092208	ERMP1	-1.10261	1.47579	NA	-1.3997	1.50968
16785058	HIF1A	-1.02337	1.28417	NA	-1.10737	1.51075
16796094	ITPK1	-1.01297	1.3769	NA	-1.2159	1.51093
16777259	LATS2	1.08267	1.47489	NA	1.074	1.51265
16846985	FLJ44342	1.03202	1.46589	NA	-1.15149	1.51319
16795047	IRF2BPL	-1.05603	1.55456	NA	-1.33322	1.51748
16966422	SHISA3	1.03744	1.30577	NA	-1.18722	1.52097
16665588	ROR1	-1.1642	1.30973	NA	-1.31833	1.52127
16695205	TAGLN2	1.0516	1.37321	NA	1.08059	1.52507
17108959	KAL1	1.03369	1.71285	NA	-1.38708	1.52536
16697985	ARL8A	1.01091	1.27102	NA	-1.02212	1.52956
16728802	ARHGEF17	1.01268	1.42995	NA	-1.02449	1.53289
16909401	SLC16A14	1.14349	1.4659	NA	-1.05995	1.5351
16875952	VN1R1	-1.11158	1.43925	NA	-1.13677	1.539
16731605	SIDT2	-1.00249	1.31727	NA	1.13677	1.53981
16666545	LPHN2	1.06218	1.4497	NA	1.0243	1.54074
16942202	PXK	-1.11968	1.36525	NA	-1.21734	1.54156
16873117	ZNF404	1.11969	1.52504	NA	-1.15229	1.54725
16956386	ROBO1	-1.13936	1.34981	NA	-1.49816	1.54762
16835772	TMEM92	1.01306	1.28687	NA	-1.67889	1.54922
16705089	BICC1	1.01672	1.67404	NA	-1.03301	1.54962
16835003	C17orf69	-1.02493	1.32533	NA	-1.35706	1.55109
16944055	SIDT1	1.01269	1.50494	NA	-1.02045	1.55497
16870984	ZNF681	1.04355	1.42933	NA	1.02099	1.556
16668002	FAM102B	-1.2092	1.51721	NA	-2.09509	1.56193
16668997	OLFML3	-1.14714	1.62535	NA	-1.26297	1.56224
16958704	TXNRD3	-1.03082	1.328	NA	1.00951	1.56343
17067190	DPYSL2	1.03744	1.82881	NA	-1.08106	1.56417
17082976	PGM5-AS1	-1.22474	1.52586	NA	-2.07969	1.56668
16836538	DHX40	-1.35694	1.27276	NA	-2.13513	1.56681
17067314	SCARA3	1.05832	1.53113	NA	-1.57329	1.56932
16873160	ZFP112	1.11149	1.52782	NA	1.15355	1.57232
16966049	KLHL5	1.08854	1.31543	NA	1.28387	1.57339
16892342	EFHD1	-1.09618	1.55536	NA	-1.08658	1.57361
16697138	GLT25D2	-1.06539	1.26024	NA	-1.00583	1.57558
16911651	DSTN	-1.03621	1.34349	NA	-1.17483	1.57708
16833082	RHOT1	1.09005	1.35081	NA	1.0657	1.57876
16986583	JMY	-1.00145	1.44315	NA	-1.07347	1.57957
16983373	FAM105A	-1.25923	1.27416	NA	-2.17266	1.58013
16886308	ACVR2A	1.00603	1.49712	NA	-1.03493	1.5809
17075973	DUSP4	-1.13473	1.44541	NA	-1.39943	1.58102
16987287	NR2F1	-1.04453	1.35283	NA	-1.39831	1.58446
16689650	FAM69A	-1.12597	1.39848	NA	-1.54012	1.58834
16862962	ZNF227	1.10445	1.4233	NA	1.19863	1.58838
16869350	DNASE2	1.11159	1.4159	NA	1.14368	1.58983
16750398	LOC100288798	1.03214	1.66133	NA	-1.19147	1.59217
17079633	ANKRD46	-1.10903	1.33488	NA	-1.16513	1.59252
16709108	MXI1	1.12998	1.57889	NA	-1.14051	1.59348
17117752	LOC100287562	-1.24044	1.42421	NA	-1.32757	1.59797
16826539	AKTIP	-1.00487	1.43609	NA	-1.47498	1.59866
16832719	EFCAB5	-1.07166	1.27222	NA	-1.05596	1.60103
17051626	MEST	-1.04388	1.23441	NA	1.12342	1.60204
16946886	TSC22D2	1.05668	1.32878	NA	1.16141	1.60384
17104186	LOC550643	-1.00077	1.24882	NA	-1.05702	1.60468
16711952	FAM107B	-1.13705	1.48549	NA	1.05987	1.60643
16984646	ITGA1	-1.04968	1.37031	NA	-1.2688	1.60649
17010851	SLC35A1	1.05906	1.43262	NA	-1.04766	1.6079
16886757	PKP4	1.04006	1.41886	NA	1.19422	1.6099
16661508	SMPDL3B	-1.09254	1.36363	NA	-1.06458	1.61033
16920939	LAMA5	1.06801	1.37079	NA	1.15336	1.61546
16947904	SKIL	-1.09462	1.28883	NA	-1.25564	1.61787
16921627	LINC00478	1.13674	1.61636	NA	1.20104	1.62078
16702547	OPTN	1.06396	1.46737	NA	1.18248	1.62212
16721759	TMEM9B-AS1	1.00411	1.652	NA	1.14899	1.62298
16934621	IFT27	1.01411	1.2859	NA	1.25973	1.6236
16997041	LOC647859	-1.05291	1.41923	NA	1.10958	1.62443
16972249	PALLD	-1.04318	1.29357	NA	-1.28339	1.6301
16860334	ZNF254	1.00452	1.3826	NA	1.12163	1.63023
16793129	BMP4	-1.27675	1.46242	NA	-1.43838	1.63142
16934012	SELM	-1.08114	1.26208	NA	-1.16428	1.63881
16857905	MARCH2	-1.07428	1.33561	NA	-1.23542	1.64473
16968122	FRAS1	-1.06584	1.47307	NA	-1.60509	1.64722
17058672	GTF2IRD2	-1.0734	1.3174	NA	-1.08351	1.64759
16871202	RHPN2	1.09822	1.51163	NA	-1.43991	1.64951
16964735	S100P	1.00874	1.23073	NA	-1.04392	1.64996
16776080	CLYBL	-1.02147	1.4418	NA	-1.28058	1.65108
16690566	SORT1	-1.05739	1.36603	NA	-1.23776	1.65169
16869596	LPHN1	-1.09156	1.41442	NA	-1.50354	1.652
17078539	ZNF704	1.02221	1.36068	NA	-1.05623	1.65602
16959241	NPHP3-ACAD11	1.06162	1.40446	NA	1.02741	1.65972
17055295	VWDE	-1.0207	1.40081	NA	-1.19364	1.66849
16872254	DYRK1B	-1.13511	1.43965	NA	1.13871	1.67019
16753670	IRAK3	1.05094	1.37676	NA	1.02189	1.67117
16863521	ARHGAP35	-1.02568	1.2843	NA	-1.01742	1.67192
16877987	MAPRE3	-1.02255	1.34772	NA	-1.10948	1.68303
16962632	LEPREL1	1.14461	1.55954	NA	-1.22573	1.6834
16702479	SEC61A2	-1.14257	1.3596	NA	-1.56744	1.68473
16819653	MMP15	1.04241	1.424	NA	1.05912	1.68721
16676720	C4BPB	-1.25606	2.06397	NA	-1.16481	1.68747
16821296	CMIP	-1.00779	1.56717	NA	-1.13814	1.69128
16846587	COL1A1	-1.01843	1.47834	NA	-1.07162	1.69197
16884403	TMEM87B	-1.21045	1.54381	NA	-1.26492	1.69227
16709333	TCF7L2	-1.01646	1.2991	NA	-1.15974	1.69335
17048538	CASD1	1.0075	1.46512	NA	1.02852	1.69409
17010175	OGFRL1	1.06989	1.62999	NA	1.28806	1.69862
16852433	POLI	-1.00468	1.29179	NA	1.10963	1.69967
16990257	PCDHB2	1.17398	1.57761	NA	-1.02087	1.69977
16987395	RHOBTB3	1.01991	1.44036	NA	1.11413	1.70414
16984244	OSMR	1.10842	1.4425	NA	1.35352	1.70414
17102017	MBTPS2	-1.00934	1.38578	NA	-1.0174	1.7046
17090957	COL5A1	-1.10848	1.41408	NA	-1.0157	1.70723
16906749	HECW2	-1.17528	1.27151	NA	-1.0679	1.7102
16691929	LOC728855	-1.17107	1.36076	NA	1.0777	1.71107
16811500	NPTN	1.05032	1.52001	NA	1.07524	1.71261
16826552	RPGRIP1L	1.02247	1.36361	NA	-1.15812	1.71509
16701110	MAP1LC3C	-1.07099	1.37225	NA	1.03188	1.72004
16962661	CLDN1	1.06696	1.75539	NA	1.3903	1.72033
17044177	IL6	1.06542	1.69111	NA	1.07084	1.72043
16775643	NDFIP2	1.00205	1.44281	NA	-1.12427	1.72335
16697654	LOC100131234	1.01807	1.43928	NA	1.18572	1.74444
17053850	LOC100132707	1.14004	1.47199	NA	-1.04159	1.7489
16914509	NCOA3	1.04272	1.36184	NA	1.08924	1.75147
17013223	PHACTR2	1.09198	1.61817	NA	1.13255	1.75379
16847949	CEP112	-1.04728	1.45914	NA	-1.66132	1.75585
16989018	SLC22A5	1.2223	1.65502	NA	1.12907	1.75962
16913341	MYL9	-1.43438	1.36635	NA	-1.89665	1.7618
16731461	NNMT	-1.09105	2.14763	NA	1.11116	1.76804
16885080	EPB41L5	-1.26579	1.34569	NA	-1.79533	1.77128
16700911	ERO1LB	1.01073	1.33833	NA	1.01571	1.77514
16769569	NUAK1	-1.19844	1.98227	NA	-1.45032	1.77705
16826606	CRNDE	-1.07423	1.47582	NA	-1.07516	1.78016
17095375	AGTPBP1	1.06119	1.29848	NA	1.1849	1.78355
16689764	ABCA4	-1.00249	1.44575	NA	-1.02282	1.78385
17012207	SMPDL3A	1.08933	1.4918	NA	1.18253	1.78439
16889636	BMPR2	-1.10264	1.59899	NA	-1.16241	1.78804
16707343	HECTD2	-1.06879	1.58361	NA	-1.16601	1.78866
16943336	TMEM45A	1.01588	1.55857	NA	-1.00469	1.79428
17056680	KIAA0895	-1.02667	1.51153	NA	-1.06154	1.79475
16751601	TENC1	1.06062	1.47542	NA	-1.13147	1.79595
16782207	LRP10	-1.20486	1.27914	NA	-1.09283	1.7971
16683445	FUCA1	-1.10667	1.55051	NA	-1.11228	1.80391
17060143	BAIAP2L1	-1.05252	1.33029	NA	-1.02792	1.81716
16995890	HMGCS1	-1.0438	1.78795	NA	-1.23678	1.81963
16980882	MAP9	1.01418	1.52981	NA	1.03305	1.8197
16861890	LOC100289396	1.0073	1.20813	NA	1.02023	1.82458
17090296	ASS1	-1.31254	1.6419	NA	-1.55043	1.82559
16972663	ODZ3	1.01996	1.33917	NA	-1.16897	1.82767
17005157	FAM8A1	-1.07657	1.67287	NA	-1.54291	1.83047
17096383	XPA	-1.05161	1.40327	NA	1.03429	1.83196
16823109	ABCA3	-1.21357	1.33754	NA	-1.39344	1.83366
17063981	FAM115A	-1.02509	1.22376	NA	1.12448	1.83655
16972710	WWC2	1.02877	1.56864	NA	1.11838	1.83988
16960114	PLOD2	-1.08974	1.58522	NA	-1.03857	1.84121
16837709	SLC16A5	1.19729	1.58713	NA	1.45242	1.84137
16852647	ZNF532	-1.18597	1.4511	NA	-1.53242	1.84225
16941114	DOCK3	-1.00791	1.47778	NA	-1.07697	1.84532
16723569	EHF	-1.1879	1.375	NA	-1.02478	1.84669
16939637	VIPR1	-1.21953	1.51889	NA	-1.17635	1.85539
16906615	SDPR	-1.34795	1.46484	NA	-2.3316	1.86009
16819039	IRX5	-1.01108	1.47617	NA	-1.14395	1.86011
16690036	FRRS1	1.07582	1.66589	NA	1.17508	1.86635
17079317	TP53INP1	-1.0971	1.42225	NA	-1.18004	1.8836
16761583	LRP6	-1.06576	1.71498	NA	-1.39788	1.88923
17080022	LRP12	1.05189	1.42738	NA	1.05706	1.89184
16947759	EGFEM1P	-1.07469	1.53612	NA	-1.41696	1.89418
17014364	IGF2R	1.22945	1.62594	NA	1.54102	1.89513
16826212	C16orf87	1.1683	1.58704	NA	1.18882	1.89677
17057525	TNS3	1.06056	1.42489	NA	-1.06272	1.89692
16705260	REEP3	1.09796	1.54322	NA	1.51936	1.90102
16947974	FNDC3B	1.15282	1.59492	NA	1.42977	1.90341
16963389	CEP19	1.02427	1.37825	NA	1.19872	1.93022
17088991	MIR181A2HG	-1.06708	1.65268	NA	1.00492	1.9303
17043294	FSCN1	1.09501	1.43053	NA	1.36607	1.93891
16688864	TTLL7	1.01342	1.4303	NA	1.00875	1.94014
16674805	LAMC1	1.22578	1.69801	NA	1.41034	1.94287
16760329	TNFRSF1A	1.06162	1.66567	NA	1.15074	1.95098
16942560	ARL6IP5	1.06934	1.37196	NA	1.03886	1.95153
16699904	ENAH	1.20347	1.60362	NA	1.14129	1.95769
16775811	GPC6	1.05334	2.05201	NA	-1.12846	1.96613
16894883	MATN3	-1.05492	1.47148	NA	-1.04139	1.96616
17088462	PAPPA	-1.09314	1.45698	NA	-1.14817	1.96828
17098668	PIP5KL1	-1.07091	1.53161	NA	1.05031	1.96877
16904278	DPP4	-1.04913	1.64492	NA	-1.15014	1.97073
16678579	GALNT2	1.13637	1.56548	NA	1.4283	1.97636
16748477	CDKN1B	1.08856	1.46013	NA	1.27407	1.97729
16737260	ABTB2	-1.18566	1.38235	NA	1.02598	1.98186
16715228	C10orf54	1.10371	1.43069	NA	1.05526	1.98237
16679033	LGALS8	-1.0834	1.63804	NA	1.02241	1.98726
16980160	INPP4B	-1.01085	1.72053	NA	1.18343	1.98971
16687847	TACSTD2	-1.02586	1.3852	NA	-1.00861	1.99473
16894335	ADAM17	1.27361	1.63885	NA	1.62289	2.00048
16990321	PCDHB14	-1.0745	1.32731	NA	-1.0286	2.00135
17106493	IL13RA1	-1.10656	1.53958	NA	-1.00266	2.00459
16844872	JUP	-1.39408	1.41744	NA	-1.42008	2.00634
16969267	BANK1	-1.00579	1.45897	NA	1.01891	2.01965
16705778	SGPL1	1.0674	1.76926	NA	1.48123	2.03271
16792118	SFTA3	-1.14391	1.50036	NA	-2.01501	2.03281
16991345	GALNT10	1.13299	1.7531	NA	1.49853	2.03585
16865782	LOC729974	-1.35234	1.67707	NA	-1.95861	2.04427
17105018	ATP7A	1.16297	1.45986	NA	1.38717	2.05367
16888578	GULP1	1.02029	1.64145	NA	-1.11834	2.06124
17028512	SCAND3	1.22467	1.68192	NA	1.18716	2.06756
17051409	AHCYL2	1.09703	1.50983	NA	-1.08835	2.06958
16849355	TMC6	-1.05136	1.39466	NA	1.40731	2.0757
16968497	ARHGAP24	-1.06527	1.43561	NA	-1.23926	2.07637
17044414	NFE2L3	-1.07006	1.63111	NA	-1.08606	2.07749
16856350	CNN2	1.20296	1.72723	NA	1.30267	2.07914
16769463	SLC41A2	1.07926	1.4816	NA	1.04386	2.07918
16968529	PTPN13	1.08764	1.98686	NA	1.01614	2.07926
16919567	SDC4	1.1837	1.66997	NA	1.11917	2.08907
16728632	FOLR1	-1.14747	1.54749	NA	-1.28088	2.09788
16887810	ZAK	-1.03245	1.47011	NA	-1.14413	2.09882
16697660	MIR181B1	1.08296	1.74112	NA	1.19929	2.11106
16911283	PLCB1	1.12407	1.57377	NA	-1.03508	2.11532
16791455	STXBP6	1.09366	1.80472	NA	1.24446	2.12098
16998551	SLCO4C1	-1.25608	2.05271	NA	-1.64272	2.12187
16705831	SLC29A3	1.03739	1.61055	NA	1.11772	2.13211
16972167	CPE	1.03488	1.44581	NA	-1.04853	2.14248
16856249	C19orf21	-1.03395	1.49189	NA	1.08742	2.14847
16965190	CC2D2A	-1.02357	1.44751	NA	-1.24513	2.15763
17013014	FLJ46906	1.06273	2.04372	NA	-1.21007	2.16197
17011949	FAM26E	-1.04276	1.3523	NA	-1.07311	2.17875
16776970	LINC00452	1.08216	1.95794	NA	1.20375	2.18377
16945051	PLXNA1	1.12264	1.65889	NA	1.21829	2.19442
16700074	CDC42BPA	-1.03282	1.78188	NA	1.13114	2.20418
17010874	C6orf165	-1.0722	1.8008	NA	-1.152	2.20488
17015331	F13A1	-1.02062	2.34574	NA	-1.20057	2.20983
17101392	WWC3	-1.09975	1.45167	NA	-1.31585	2.2099
17083381	KIAA1432	1.20575	1.56579	NA	1.54164	2.21045
16666437	DNAJB4	1.13013	1.54951	NA	1.25852	2.21284
16777756	SLC46A3	1.28106	1.74901	NA	1.70161	2.22214
17052767	TMEM139	-1.13933	1.79366	NA	-1.09461	2.22345
16833629	ARHGAP23	1.09565	1.78514	NA	1.35086	2.2251
16703036	PLXDC2	-1.16802	1.76985	NA	-1.28962	2.22695
16984945	MAP3K1	-1.0744	1.69767	NA	-1.11527	2.22867
16975918	SGCB	-1.08574	1.52273	NA	-1.37823	2.2397
16799315	THBS1	1.00238	1.43239	NA	1.04053	2.27115
16984056	SLC1A3	1.12441	1.76746	NA	-1.06035	2.27358
16921724	NCAM2	1.03289	1.30804	NA	1.06817	2.27544
16999321	ZNF608	1.1245	2.1742	NA	1.04301	2.27833
16979133	CAMK2D	1.18855	1.54627	NA	-1.05744	2.28214
16777527	TPTE2P1	-1.14353	1.75062	NA	-1.65827	2.28699
16713754	LOC643650	-1.00225	1.37488	NA	1.44647	2.30349
16968468	CDS1	-1.0365	1.81784	NA	-1.0186	2.31649
16829570	SERPINF1	-1.12235	2.01204	NA	-1.0559	2.31763
16784215	GPR137C	-1.45132	1.41991	NA	-1.41304	2.32443
16960149	PLSCR4	-1.00104	1.71963	NA	1.18059	2.33353
16743091	FZD4	-1.05021	1.72214	NA	-1.19512	2.35684
16707631	PLCE1	-1.07694	1.29616	NA	-1.53874	2.36261
16729924	NAALAD2	1.03151	1.68842	NA	-1.1842	2.39992
16712373	NEBL	-1.08655	1.42794	NA	-1.00753	2.40686
16812053	TBC1D2B	-1.09318	1.59709	NA	-1.04081	2.41477
16829085	SLC7A5	1.29316	1.81995	NA	1.79448	2.4177
16858137	ICAM1	-1.05846	2.22424	NA	-1.01004	2.42058
16980918	CTSO	-1.07492	1.89509	NA	-1.03017	2.43254
16710777	C10orf91	-1.14787	1.90893	NA	-1.15218	2.45141
16768738	NTN4	1.37333	1.6833	NA	1.71914	2.4592
16956532	VGLL3	-1.12032	1.93968	NA	-1.10313	2.47708
17004903	EDN1	-1.22882	1.93584	NA	-1.57108	2.48613
16851866	DTNA	1.16035	1.71336	NA	1.09803	2.51129
17097869	MEGF9	1.09502	1.62598	NA	1.11408	2.52854
16761359	KLRC2	1.11791	1.89587	NA	1.12571	2.55208
16905273	CHRNA1	-1.1189	1.74716	NA	1.02404	2.60122
16836511	GDPD1	1.09049	2.00997	NA	1.50146	2.60689
16724633	PTPRJ	-1.24703	1.73374	NA	-1.16362	2.60776
16698356	PIK3C2B	-1.16299	1.55415	NA	-1.1357	2.62744
16997721	SSBP2	-1.12172	1.67894	NA	-1.31859	2.64316
16683105	HSPG2	-1.03155	1.77946	NA	-1.12175	2.65841
17021217	ME1	1.2502	1.74537	NA	1.47188	2.66518
17019689	ENPP5	1.08876	2.00009	NA	1.38315	2.68296
16991151	SYNPO	1.07998	2.28573	NA	1.1455	2.69652
16819082	LPCAT2	1.05502	1.95632	NA	-1.04291	2.70458
17023379	SOGA3	-1.39286	1.29009	NA	-1.46534	2.70956
17044166	LOC100506178	1.12236	2.06833	NA	1.32991	2.72727
16751491	KRT7	1.04708	1.85221	NA	1.22592	2.73425
16698949	KCNH1	1.0197	1.62909	NA	1.17942	2.74085
16917449	BFSP1	1.021	1.69862	NA	-1.0654	2.7701
16913627	ARHGAP40	1.00324	1.95581	NA	-1.06181	2.81677
16903991	CCDC148	-1.02198	2.16007	NA	1.03169	2.87071
16959007	PLXND1	-1.13937	1.48493	NA	-1.23284	2.8759
17043727	SCIN	-1.20553	1.56523	NA	-1.22902	2.89808
16977537	HPSE	-1.16906	1.81224	NA	-1.23819	2.90884
16975234	TMEM156	1.25552	1.75127	NA	1.84374	2.91337
16777533	LINC00357	-1.26651	2.01751	NA	-1.19892	3.00534
16688615	SLC44A5	1.07388	1.60444	NA	1.05734	3.07619
16942648	GXYLT2	-1.01535	2.23896	NA	-1.03252	3.09461
16728066	LRP5	-1.05981	2.3168	NA	-1.12159	3.18779
16716718	LOC100128054	-1.05894	2.75421	NA	-1.09312	3.31373
16749139	C12orf39	1.36816	2.27356	NA	1.72984	3.327
16669389	PHGDH	1.1653	2.43741	NA	1.50001	3.3573
16821737	LOC100506670	1.27945	2.16062	NA	1.9933	3.44711
16704454	LOC100507539	-1.07328	1.86415	NA	1.30379	3.46079
16949759	HES1	1.31625	2.22453	NA	1.90111	3.57038
16691314	TSPAN2	1.00423	2.63594	NA	1.02743	3.6416
17054846	LOC100653350	1.55347	2.25893	NA	2.00454	3.84226
16675398	CFH	1.16668	2.51886	NA	-1.08793	3.85698
16836292	ANKFN1	1.5321	2.72045	NA	2.44696	3.86366
16912362	ID1	1.3432	2.30409	NA	1.67873	3.91366
17114970	GABRE	-1.03927	2.29036	NA	-1.39173	3.97255
16683377	ID3	-1.1033	2.06811	NA	1.58162	4.00204
16826760	PLLP	1.1486	3.55073	NA	1.45722	4.11217
16967771	IL8	1.39854	2.1666	NA	1.60903	4.37943
16961551	PLD1	1.22649	2.65487	NA	1.45532	4.86231
16761326	KLRC4-KLRK1	1.01543	2.28455	NA	1.47348	4.93681
16785048	FLJ22447	-1.21185	2.15546	NA	-1.26593	4.95783
16677556	TGFB2	-1.1395	3.43489	NA	-1.16709	5.22797
16761350	KLRC3	1.45155	2.59479	NA	2.36572	7.04722
16962316	LIPH	1.45624	3.01026	NA	2.51929	7.08912
16696416	TNFSF18	1.62405	6.16629	NA	3.33422	11.8649
16775546	SCEL	1.06673	3.70786	NA	1.10011	12.4492

## Sheet: Fra-2 regulated FC≥±1.5
ID	GnSymbol	T1.siCTL vs T1.NT	T1.siFra1 vs T1.NT	T1.siFra2 vs T1.NT	T2.siCTL vs T2.NT	T2.siFra_1_2 vs T2.NT
16844585	LOC730755	-1.29799	NA	-1.83004	-2.14521	-4.52805
17072979	KHDRBS3	-1.07994	NA	-1.49704	-1.55222	-2.78801
16801850	RAB8B	1.03169	NA	-1.45338	-1.11989	-2.39166
16943490	LOC152225	1.10262	NA	-1.50684	1.39974	-2.16426
16658528	VAMP3	1.18951	NA	-1.36612	1.09932	-1.99459
16825266	XPO6	1.14557	NA	-1.35998	1.07101	-1.95441
16739317	MTA2	1.07317	NA	-1.75213	-1.04087	-1.79283
16695888	ALDH9A1	-1.10456	NA	-1.50825	-1.3326	-1.78008
16851121	SEH1L	-1.02297	NA	-1.34412	-1.19704	-1.77621
17106080	ATG4A	1.07438	NA	-1.37727	1.19076	-1.77447
16711484	IL15RA	1.15835	NA	-1.52795	1.28893	-1.72586
16878443	FOSL2	1.08216	NA	-1.75514	1.37848	-1.67895
17021628	MDN1	1.12655	NA	-1.44362	1.05646	-1.62246
16959187	MRPL3	1.08269	NA	-1.4237	1.06872	-1.61606
16846864	MMD	1.09823	NA	-1.63799	-1.01221	-1.61441
17055697	CDCA7L	1.01116	NA	-1.25989	-1.25541	-1.60392
16739763	ATL3	1.0589	NA	-1.37491	1.06826	-1.57902
16986033	FCHO2	1.03934	NA	-1.65119	1.17593	-1.573
16942060	SLMAP	1.14003	NA	-1.53373	1.11123	-1.56529
16668272	GNAI3	-1.00367	NA	-1.34144	-1.04702	-1.53395
16978959	CASP6	1.01932	NA	-1.67481	1.02087	-1.42095
17009482	CENPQ	1.17677	NA	-1.5074	1.41883	-1.31781
16692805	GOLPH3L	1.27912	NA	-1.5414	1.36137	-1.20671
17110071	SRPX	1.00129	NA	1.53625	-1.37496	1.30328
16717314	HPS1	1.06548	NA	1.54336	-1.14304	1.34712
17078592	FABP4	-1.16718	NA	1.82185	-1.09811	1.46121
17083614	LURAP1L	1.1373	NA	1.6064	1.09212	1.46797
16689546	TGFBR3	1.10568	NA	1.52084	-1.05683	1.54681
16719417	ADAM12	1.02499	NA	1.36004	-1.03672	1.55849
16956342	FAM86DP	1.01565	NA	1.40873	1.15196	1.5724
17079005	TMEM55A	1.06259	NA	1.48447	1.12562	1.57319
17019805	TNFRSF21	-1.06298	NA	1.30568	-1.01722	1.58414
16960705	PLCH1	-1.04606	NA	1.4734	-1.09643	1.58747
16723393	LINC00294	-1.05101	NA	1.44192	-1.05502	1.59316
17101292	STS	1.0032	NA	1.7573	1.04319	1.60211
16702524	CAMK1D	-1.12664	NA	1.38517	-1.48376	1.62122
17115571	DNASE1L1	-1.03668	NA	1.48705	-1.02932	1.67968
16912167	PYGB	1.09833	NA	1.46253	1.11972	1.68509
16870174	ANO8	-1.06363	NA	1.38179	-1.2451	1.75472
16751190	METTL7A	-1.32986	NA	1.49121	-1.9804	1.83623
17055501	AGR2	1.07169	NA	1.47462	1.03291	2.01461
16857093	CREB3L3	-1.32135	NA	2.90901	-1.2898	2.14275
17105206	KLHL4	1.54901	NA	2.03463	1.97364	2.56942
16671874	SYT11	-1.06114	NA	2.01837	-1.25249	2.71843

## Sheet: Redundant Fra-1&Fra-2  FC≥±1.5
ID	GnSymbol	T1.siCTL vs T1.NT	T1.siFra1 vs T1.NT	T1.siFra2 vs T1.NT	T2.siCTL vs T2.NT	T2.siFra_1_2 vs T2.NT
17050797	CPED1	NA	NA	NA	-1.89325	-3.22598
17110367	MIR222	NA	NA	NA	1.08366	-2.96051
17048072	STEAP1	NA	NA	NA	-1.65439	-2.6886
16753663	LOC100129940	NA	NA	NA	-1.53281	-2.68578
17011302	AIM1	NA	NA	NA	1.75478	-2.68169
16889268	AOX1	NA	NA	NA	-1.04386	-2.64839
17110365	MIR221	NA	NA	NA	-1.0054	-2.392
16684192	SNORD99	NA	NA	NA	-1.30678	-2.39153
16701953	LOC338588	NA	NA	NA	-1.63632	-2.38236
17062945	LOC646329	NA	NA	NA	-1.16008	-2.25429
16748590	EMP1	NA	NA	NA	1.02448	-2.22913
17062083	LOC286009	NA	NA	NA	-1.21896	-2.12903
16711881	BEND7	NA	NA	NA	-1.54222	-2.07395
17016360	HIST1H4B	NA	NA	NA	-1.36648	-2.06364
16884747	FAM138B	NA	NA	NA	-1.43583	-2.04074
17104217	ZXDB	NA	NA	NA	1.16932	-2.02754
16763968	SNORA2B	NA	NA	NA	-1.42251	-2.01598
16908171	MARCH4	NA	NA	NA	-1.34988	-2.01233
16866374	FAM138A	NA	NA	NA	-1.48302	-1.98659
16870506	HOMER3	NA	NA	NA	1.32505	-1.96741
16984725	LOC257396	NA	NA	NA	1.16446	-1.94893
16802413	CORO2B	NA	NA	NA	-1.58923	-1.93653
16664218	TSPAN1	NA	NA	NA	1.00305	-1.93336
16717412	DNMBP	NA	NA	NA	-1.24721	-1.93071
16854540	B4GALT6	NA	NA	NA	1.2949	-1.9214
16919158	TGM2	NA	NA	NA	-1.46605	-1.89298
16891843	SP140	NA	NA	NA	1.33482	-1.89218
16978834	LEF1	NA	NA	NA	-1.26838	-1.87248
16796412	LINC00341	NA	NA	NA	1.01321	-1.85213
16845452	MPP3	NA	NA	NA	-1.48325	-1.85041
16698883	LAMB3	NA	NA	NA	1.15511	-1.84794
16753641	HMGA2	NA	NA	NA	-1.03067	-1.84746
16838855	HGS	NA	NA	NA	1.18235	-1.84561
16852905	SERPINB8	NA	NA	NA	1.11841	-1.84423
17091917	FAM138C	NA	NA	NA	-1.4095	-1.83538
16931339	PPARA	NA	NA	NA	-1.25129	-1.82949
16851795	LOC646778	NA	NA	NA	-1.19026	-1.82939
16987125	POLR3G	NA	NA	NA	-1.31025	-1.82164
16696824	ABL2	NA	NA	NA	1.15597	-1.81677
16778005	STARD13	NA	NA	NA	-1.31904	-1.80428
16981077	MIR4454	NA	NA	NA	-1.024	-1.79842
16842237	SNORD3C	NA	NA	NA	1.21481	-1.79743
16753397	MIRLET7I	NA	NA	NA	-1.33908	-1.79288
16852008	MOCOS	NA	NA	NA	1.62414	-1.79274
16745718	ROBO4	NA	NA	NA	1.15205	-1.77962
16990897	AFAP1L1	NA	NA	NA	-1.44736	-1.77845
16661323	NUDC	NA	NA	NA	-1.15058	-1.7741
16673822	METTL13	NA	NA	NA	-1.00407	-1.7732
17062941	MIR29A	NA	NA	NA	-1.09315	-1.76989
16803008	LOC440288	NA	NA	NA	-1.09736	-1.76518
16730467	TMEM133	NA	NA	NA	1.36362	-1.76189
16668286	MIR197	NA	NA	NA	-1.21605	-1.7612
17016528	TOB2P1	NA	NA	NA	-1.26328	-1.74822
16820041	E2F4	NA	NA	NA	-1.00113	-1.74636
16833476	DHRS11	NA	NA	NA	-1.12615	-1.73697
16793942	LOC645431	NA	NA	NA	-1.25284	-1.72505
16974315	RN5S155	NA	NA	NA	-1.01095	-1.72382
17041350	RPS18	NA	NA	NA	-1.04565	-1.72318
16670574	ECM1	NA	NA	NA	-1.36468	-1.72222
17023658	MOXD1	NA	NA	NA	-1.26764	-1.72181
16941088	MAPKAPK3	NA	NA	NA	1.11159	-1.71916
16838094	LOC100507246	NA	NA	NA	1.1466	-1.71851
16854856	EPG5	NA	NA	NA	1.44939	-1.71674
17024002	FAM54A	NA	NA	NA	1.14172	-1.7147
16753533	RASSF3	NA	NA	NA	-1.0788	-1.70919
17001946	ATOX1	NA	NA	NA	1.09031	-1.7046
16863737	LOC100505812	NA	NA	NA	-1.06594	-1.69606
16928824	NF2	NA	NA	NA	-1.19881	-1.69532
16667175	SNORA66	NA	NA	NA	-1.01946	-1.69422
16988801	SLC12A2	NA	NA	NA	-1.32223	-1.69299
16909081	DOCK10	NA	NA	NA	-1.20821	-1.68805
16836131	NME1-NME2	NA	NA	NA	-1.00995	-1.68722
17049330	MEPCE	NA	NA	NA	-1.10026	-1.68574
16855673	BCL2	NA	NA	NA	-1.0677	-1.68341
16922011	BACH1	NA	NA	NA	-1.11421	-1.67224
16937671	HRH1	NA	NA	NA	-1.0347	-1.67101
17083370	PDCD1LG2	NA	NA	NA	1.87649	-1.66905
17080788	FBXO32	NA	NA	NA	-1.15187	-1.6686
16791086	IPO4	NA	NA	NA	1.03564	-1.66317
16833263	LIG3	NA	NA	NA	-1.10539	-1.66034
17085685	TJP2	NA	NA	NA	-1.06382	-1.65949
17118413	FAM27E3	NA	NA	NA	-1.11646	-1.65613
17117592	LOC100128840	NA	NA	NA	-1.01122	-1.65592
16889631	SNORD11	NA	NA	NA	-1.10623	-1.65499
16954685	RPL29	NA	NA	NA	-1.31705	-1.64987
17057422	SNORA9	NA	NA	NA	-1.15903	-1.64243
16814504	FAM173A	NA	NA	NA	-1.15315	-1.64121
16863282	CD3EAP	NA	NA	NA	-1.30449	-1.63867
17112607	TSPAN6	NA	NA	NA	-1.20014	-1.6385
16904551	GALNT3	NA	NA	NA	1.56706	-1.63641
16867378	DPP9	NA	NA	NA	-1.17534	-1.63447
17046683	RABGEF1	NA	NA	NA	1.01425	-1.63398
16732394	OAF	NA	NA	NA	-1.05284	-1.62995
16796854	MOK	NA	NA	NA	-1.23169	-1.62851
16712001	DCLRE1C	NA	NA	NA	-1.20695	-1.62818
16898872	TEX261	NA	NA	NA	-1.24713	-1.62721
16889629	SNORD11B	NA	NA	NA	-1.16794	-1.62497
16668960	DCLRE1B	NA	NA	NA	-1.32759	-1.62432
16848631	NAT9	NA	NA	NA	1.04765	-1.62162
16828499	ADAT1	NA	NA	NA	1.08096	-1.61775
17099947	SDCCAG3	NA	NA	NA	-1.19107	-1.6177
16820820	SNORD111	NA	NA	NA	-1.03868	-1.61636
16749524	KLHDC5	NA	NA	NA	-1.14102	-1.61483
16988477	SNCAIP	NA	NA	NA	-1.24753	-1.61296
16832568	SNORD4B	NA	NA	NA	-1.1483	-1.61215
16956707	ST3GAL6-AS1	NA	NA	NA	-1.08489	-1.61127
16778043	STARD13-IT1	NA	NA	NA	-1.20154	-1.60924
16854268	NPC1	NA	NA	NA	1.14132	-1.60685
16705661	COL13A1	NA	NA	NA	-1.11542	-1.60464
16754536	SYT1	NA	NA	NA	2.21579	-1.60456
16823046	SNORD60	NA	NA	NA	-1.13526	-1.60215
16845126	STAT3	NA	NA	NA	-1.27207	-1.60076
16777278	SKA3	NA	NA	NA	-1.16289	-1.5996
16694036	GBAP1	NA	NA	NA	1.03664	-1.5991
16829638	SGSM2	NA	NA	NA	-1.32481	-1.59883
16876648	LOC100506054	NA	NA	NA	1.04509	-1.59676
16929920	H1F0	NA	NA	NA	-1.00198	-1.5964
16973879	LYAR	NA	NA	NA	1.14633	-1.59388
16900783	ACTR1B	NA	NA	NA	-1.05629	-1.59056
16674355	SOAT1	NA	NA	NA	1.03264	-1.58474
16716469	HTR7	NA	NA	NA	1.32855	-1.58364
16878583	SNORD92	NA	NA	NA	1.02427	-1.58192
16896346	FEZ2	NA	NA	NA	-1.2181	-1.58154
16783905	LRR1	NA	NA	NA	-1.23117	-1.5809
16985094	ZSWIM6	NA	NA	NA	1.0308	-1.57954
17060857	PLOD3	NA	NA	NA	-1.23936	-1.57882
17056248	CPVL	NA	NA	NA	1.09198	-1.57558
17069212	SDCBP	NA	NA	NA	1.1947	-1.57534
17102309	IL1RAPL1	NA	NA	NA	1.29804	-1.5749
16930495	XPNPEP3	NA	NA	NA	1.11099	-1.57466
16902254	TMEM185B	NA	NA	NA	-1.18526	-1.57424
16833518	AATF	NA	NA	NA	1.1372	-1.57148
16673477	SFT2D2	NA	NA	NA	-1.01224	-1.5702
16860920	FXYD5	NA	NA	NA	-1.00303	-1.56492
16796414	SYNE3	NA	NA	NA	1.0509	-1.56466
16684110	EYA3	NA	NA	NA	-1.08965	-1.5623
16716341	ANKRD22	NA	NA	NA	-1.0042	-1.56208
16954354	IFRD2	NA	NA	NA	1.02579	-1.56195
16790229	LOC283624	NA	NA	NA	-1.06862	-1.56077
16920315	NFATC2	NA	NA	NA	1.4762	-1.56061
16790556	PRMT5	NA	NA	NA	-1.0857	-1.55973
17115692	MPP1	NA	NA	NA	-1.13124	-1.55641
16661646	RNU11	NA	NA	NA	-1.12396	-1.5546
16863877	PPP1R15A	NA	NA	NA	1.78078	-1.55431
16822892	SNORA64	NA	NA	NA	-1.17672	-1.55406
16742671	NARS2	NA	NA	NA	-1.13125	-1.5531
16804478	AEN	NA	NA	NA	1.03252	-1.55204
16786475	FCF1	NA	NA	NA	1.07606	-1.55166
17044795	DKFZP586I1420	NA	NA	NA	-1.07047	-1.55164
17008428	ADCY10P1	NA	NA	NA	-1.18986	-1.5516
16746906	TEAD4	NA	NA	NA	1.05907	-1.55105
16706499	PPIF	NA	NA	NA	1.00768	-1.55088
16990146	WDR55	NA	NA	NA	1.2004	-1.5506
16844663	KRT34	NA	NA	NA	1.13991	-1.5504
16793623	SIX4	NA	NA	NA	-1.24067	-1.54609
16723507	NAT10	NA	NA	NA	-1.10258	-1.5447
16976942	G3BP2	NA	NA	NA	-1.28275	-1.54303
17100328	DPP7	NA	NA	NA	-1.25535	-1.54265
17089460	FPGS	NA	NA	NA	-1.17586	-1.54224
16719976	RIC8A	NA	NA	NA	-1.17662	-1.54189
16825592	HIRIP3	NA	NA	NA	-1.07901	-1.54063
16838101	SNORD1B	NA	NA	NA	-1.01436	-1.54053
16742647	GAB2	NA	NA	NA	1.00892	-1.53764
16874641	SNORD88B	NA	NA	NA	-1.0109	-1.53723
16848793	SLC25A19	NA	NA	NA	-1.03459	-1.53708
16822055	CDK10	NA	NA	NA	-1.08435	-1.53491
16859268	LOC100507503	NA	NA	NA	-1.04161	-1.53457
16786548	EIF2B2	NA	NA	NA	-1.17722	-1.53383
16883390	LIPT1	NA	NA	NA	1.19652	-1.53308
16886564	FMNL2	NA	NA	NA	1.16391	-1.53231
16776043	RN7SKP9	NA	NA	NA	-1.0054	-1.53225
17063945	LOC100507507	NA	NA	NA	1.12171	-1.52944
16742150	XRRA1	NA	NA	NA	1.30985	-1.52915
16721732	SNORA45	NA	NA	NA	1.04164	-1.52807
16834603	TMEM106A	NA	NA	NA	-1.04939	-1.52711
16760437	NOP2	NA	NA	NA	-1.12096	-1.52663
17005121	RBM24	NA	NA	NA	-1.17367	-1.52464
16904447	COBLL1	NA	NA	NA	1.12644	-1.52347
17066694	PDLIM2	NA	NA	NA	1.15569	-1.523
17015143	TUBB2A	NA	NA	NA	-1.01398	-1.52292
16708229	DNMBP-AS1	NA	NA	NA	-1.14902	-1.52121
16834812	DBF4B	NA	NA	NA	-1.10202	-1.52062
16834711	C17orf53	NA	NA	NA	1.03492	-1.5203
16807399	C15orf52	NA	NA	NA	-1.00866	-1.51899
16992637	SFXN1	NA	NA	NA	1.07147	-1.51895
16679697	NLRP3	NA	NA	NA	-1.15577	-1.51846
17057433	TBRG4	NA	NA	NA	1.13514	-1.51843
16669288	WDR3	NA	NA	NA	-1.20237	-1.51769
16837029	PSMC5	NA	NA	NA	-1.06639	-1.51711
16824004	GSPT1	NA	NA	NA	1.07844	-1.5171
17090893	WDR5	NA	NA	NA	-1.06009	-1.51439
16659605	EFHD2	NA	NA	NA	-1.00257	-1.51332
16661141	SH3BGRL3	NA	NA	NA	-1.15364	-1.51038
16830782	CYB5D1	NA	NA	NA	-1.16615	-1.50837
16917061	FERMT1	NA	NA	NA	-1.22112	-1.50813
16802553	RPLP1	NA	NA	NA	1.03529	-1.50806
16931942	CECR5	NA	NA	NA	-1.1288	-1.508
17100036	NOTCH1	NA	NA	NA	-1.1397	-1.50775
16816660	TMEM159	NA	NA	NA	-1.05863	-1.50739
17015587	C6orf52	NA	NA	NA	-1.06585	-1.50617
16671041	LCE2C	NA	NA	NA	1.01879	-1.5033
16914745	SNORD12	NA	NA	NA	1.07466	-1.5033
17093373	SNORD121A	NA	NA	NA	1.02238	-1.50269
16684310	LAPTM5	NA	NA	NA	-1.10595	-1.49985
16875274	TFPT	NA	NA	NA	-1.20389	-1.49946
17049557	TRIP6	NA	NA	NA	-1.05456	-1.49705
16958972	SNORA7B	NA	NA	NA	-1.0681	-1.49655
16877547	LOC100506455	NA	NA	NA	-1.08519	1.49524
17009333	SLC25A27	NA	NA	NA	-1.20537	1.49583
16810633	MTFMT	NA	NA	NA	1.02013	1.4974
16832147	ALDH3A2	NA	NA	NA	1.17824	1.49742
16983765	NPR3	NA	NA	NA	1.07122	1.49779
16804228	SCAND2	NA	NA	NA	1.17874	1.49831
16675045	HMCN1	NA	NA	NA	-1.17734	1.49855
16805474	ARRDC4	NA	NA	NA	-1.03169	1.49856
16713562	C10orf10	NA	NA	NA	-1.09595	1.49857
16870780	MIR1270-1	NA	NA	NA	1.02597	1.50076
16685779	PPT1	NA	NA	NA	1.20107	1.50233
17012108	ASF1A	NA	NA	NA	1.06168	1.50254
16661995	CCDC28B	NA	NA	NA	1.04048	1.50257
16847296	TBC1D3P1-DHX40P1	NA	NA	NA	-1.42423	1.50328
17098027	STOM	NA	NA	NA	-1.50087	1.50597
16906835	PGAP1	NA	NA	NA	-1.0739	1.50613
16862947	ZNF226	NA	NA	NA	1.00472	1.50637
16995500	LIFR	NA	NA	NA	-1.15855	1.50829
16874985	ZNF615	NA	NA	NA	-1.06594	1.50841
17087633	ZNF189	NA	NA	NA	1.05702	1.50849
16971758	TDO2	NA	NA	NA	-1.15943	1.50957
16757427	TPCN1	NA	NA	NA	-1.34853	1.5114
16870776	ZNF826P	NA	NA	NA	1.17613	1.51148
16919864	ZNF334	NA	NA	NA	-1.05213	1.51151
16849652	TBC1D16	NA	NA	NA	-1.06815	1.51185
17108226	TMEM187	NA	NA	NA	-1.32141	1.51199
16861481	ZNF568	NA	NA	NA	1.14604	1.51202
16708780	CNNM2	NA	NA	NA	1.01497	1.51252
17013650	ULBP2	NA	NA	NA	1.00801	1.51412
16850278	RAB40B	NA	NA	NA	-1.26027	1.51486
17009132	TMEM63B	NA	NA	NA	-1.01839	1.51492
16935620	RRP7B	NA	NA	NA	-1.09904	1.51637
16748888	PLEKHA5	NA	NA	NA	-1.02837	1.51681
17101368	SHROOM2	NA	NA	NA	-1.512	1.51803
17114701	CDR1	NA	NA	NA	-1.22521	1.51845
16875034	ZNF836	NA	NA	NA	-1.05955	1.51907
16911261	BMP2	NA	NA	NA	-1.03528	1.51918
16684080	IFI6	NA	NA	NA	-1.1748	1.5201
16872313	ZNF780B	NA	NA	NA	1.02395	1.52253
17109758	SMPX	NA	NA	NA	-1.02541	1.52388
16835141	CDC27	NA	NA	NA	1.01631	1.52423
16783420	BRMS1L	NA	NA	NA	-1.33828	1.52534
16868619	S1PR2	NA	NA	NA	-1.52877	1.52539
16850360	LOC644172	NA	NA	NA	-1.10235	1.52814
16833204	CCL2	NA	NA	NA	-1.00366	1.52869
16755291	PGAM1P5	NA	NA	NA	1.04293	1.52952
16818630	PHKB	NA	NA	NA	1.2312	1.52987
16999754	LOC553103	NA	NA	NA	-1.01935	1.53088
16903529	RBM43	NA	NA	NA	1.02375	1.53606
16890935	PLCD4	NA	NA	NA	-1.01393	1.5383
16678114	EPHX1	NA	NA	NA	1.08705	1.54106
17089549	DNM1	NA	NA	NA	-1.12847	1.54152
17098332	GOLGA1	NA	NA	NA	1.11421	1.54212
17109042	MID1	NA	NA	NA	-1.02593	1.54481
16769809	SSH1	NA	NA	NA	-1.08927	1.54546
16856828	ZNF554	NA	NA	NA	1.00544	1.54646
16971546	TRIM2	NA	NA	NA	-1.29231	1.54791
17076063	GSR	NA	NA	NA	1.25825	1.54826
16807848	VPS39	NA	NA	NA	1.10518	1.54831
16838116	MFSD11	NA	NA	NA	-1.03355	1.5495
16868793	CDKN2D	NA	NA	NA	-1.00362	1.5512
16788829	LINC00239	NA	NA	NA	1.2408	1.55124
16898788	TGFA	NA	NA	NA	1.1287	1.55238
16748205	CLEC2D	NA	NA	NA	-1.14301	1.5531
16735288	OVCH2	NA	NA	NA	-1.87874	1.55579
16830189	C17orf100	NA	NA	NA	-1.19643	1.5559
16705620	TSPAN15	NA	NA	NA	-1.11646	1.55648
16961172	BCHE	NA	NA	NA	1.04229	1.55831
17097955	C5	NA	NA	NA	-1.88685	1.55901
16732716	C11orf63	NA	NA	NA	1.04868	1.56002
17047918	CROT	NA	NA	NA	1.1666	1.56277
16791991	NFKBIA	NA	NA	NA	1.07959	1.563
16850216	SECTM1	NA	NA	NA	-1.5755	1.56316
17082851	ZNF251	NA	NA	NA	-1.29642	1.56369
17079338	C8orf37	NA	NA	NA	1.05845	1.56386
16874072	FUT1	NA	NA	NA	1.05437	1.5643
16857886	ANGPTL4	NA	NA	NA	-1.18814	1.56471
17102955	RP2	NA	NA	NA	-1.02439	1.56658
16690121	LOC100506007	NA	NA	NA	1.12828	1.56757
16865967	ZNF264	NA	NA	NA	1.24713	1.56757
16968521	MIR4451	NA	NA	NA	1.08145	1.56877
16774130	FREM2	NA	NA	NA	-1.52163	1.56916
17065992	EFHA2	NA	NA	NA	-1.09225	1.56939
17071467	FLJ42969	NA	NA	NA	1.06869	1.57142
17019707	CYP39A1	NA	NA	NA	-1.22632	1.5715
16922260	IFNAR1	NA	NA	NA	1.08776	1.57176
17012313	NCOA7	NA	NA	NA	1.16232	1.57585
16829629	SRR	NA	NA	NA	-1.22032	1.57829
16976329	EPHA5	NA	NA	NA	1.04249	1.58124
16726936	FAM89B	NA	NA	NA	-1.12425	1.58175
17083261	SLC1A1	NA	NA	NA	-1.42183	1.58328
16748196	LOC374443	NA	NA	NA	1.041	1.58425
17115636	G6PD	NA	NA	NA	1.0459	1.58614
16885041	PTPN4	NA	NA	NA	1.18562	1.58733
17094224	ZNF658B	NA	NA	NA	1.07241	1.58736
17059388	KIAA1324L	NA	NA	NA	1.23817	1.58781
16801299	FLJ27352	NA	NA	NA	1.05802	1.58833
16801789	TPM1	NA	NA	NA	-1.00008	1.58892
16944574	EAF2	NA	NA	NA	1.1651	1.58916
16831383	ADORA2B	NA	NA	NA	1.09655	1.5904
16840235	ZNF594	NA	NA	NA	1.04481	1.59171
16861441	ZNF567	NA	NA	NA	1.19727	1.5937
16741161	FAM86C2P	NA	NA	NA	-1.14501	1.59666
16823087	ECI1	NA	NA	NA	1.13448	1.59876
16954343	LUST	NA	NA	NA	-1.2285	1.5992
17073078	DENND3	NA	NA	NA	1.04347	1.60312
16984422	LOC153684	NA	NA	NA	-1.08522	1.60603
16807450	MRPL42P5	NA	NA	NA	-1.34059	1.60707
17021062	LCA5	NA	NA	NA	1.01347	1.60732
16839519	TLCD2	NA	NA	NA	1.05701	1.60883
16921420	SAMD10	NA	NA	NA	1.03347	1.6092
16853807	LOC100287082	NA	NA	NA	-1.38019	1.61231
16957095	CD47	NA	NA	NA	-1.13468	1.6151
16856216	HCN2	NA	NA	NA	-1.20651	1.61576
16965252	BST1	NA	NA	NA	1.01543	1.6169
17112376	BRWD3	NA	NA	NA	1.26144	1.62057
16758135	TMEM120B	NA	NA	NA	1.11599	1.6241
16776883	TMCO3	NA	NA	NA	-1.0129	1.62451
16871680	ZNF260	NA	NA	NA	1.02673	1.62532
16847267	TUBD1	NA	NA	NA	1.16407	1.62589
17061127	RASA4	NA	NA	NA	-1.27509	1.62617
16901255	MFSD9	NA	NA	NA	1.27007	1.62688
16813029	HAPLN3	NA	NA	NA	-1.23122	1.62876
16862866	ZNF221	NA	NA	NA	1.15184	1.63208
17026403	HCG23	NA	NA	NA	1.06565	1.6335
16689042	SYDE2	NA	NA	NA	-1.33428	1.63613
16856315	ARID3A	NA	NA	NA	1.07409	1.63655
16879500	PLEKHH2	NA	NA	NA	-1.53597	1.63773
17042905	KIAA1908	NA	NA	NA	1.10881	1.63779
17070229	ZC2HC1A	NA	NA	NA	1.1312	1.63963
16707196	IFIT1	NA	NA	NA	1.25876	1.64013
16945625	NEK11	NA	NA	NA	1.2095	1.64394
17087107	MIR23B	NA	NA	NA	-1.44369	1.64533
17062491	GPR37	NA	NA	NA	-1.2781	1.64848
16918679	EDEM2	NA	NA	NA	-1.43658	1.6518
16991527	CYFIP2	NA	NA	NA	-1.83818	1.6561
16854727	SLC39A6	NA	NA	NA	1.3741	1.65813
16901161	TBC1D8	NA	NA	NA	1.28631	1.65883
17089003	OLFML2A	NA	NA	NA	-1.36573	1.65969
16933667	NIPSNAP1	NA	NA	NA	1.01699	1.66002
16781573	ANG	NA	NA	NA	1.03249	1.6615
16860097	ZNF253	NA	NA	NA	-1.10018	1.6618
16860183	ZNF493	NA	NA	NA	1.08507	1.66501
17065158	CLN8	NA	NA	NA	1.31453	1.66646
16730180	PANX1	NA	NA	NA	1.28965	1.66666
16870144	NR2F6	NA	NA	NA	-1.08409	1.66998
16735303	LOC283299	NA	NA	NA	-2.16103	1.67192
17092081	GLIS3	NA	NA	NA	1.10833	1.67626
17086640	SECISBP2	NA	NA	NA	1.3155	1.67632
16839277	NXN	NA	NA	NA	-1.37425	1.67759
16873148	ZNF235	NA	NA	NA	1.19147	1.67812
16907546	GCSHP3	NA	NA	NA	1.03516	1.6783
16920475	BCAS1	NA	NA	NA	1.04713	1.68092
16743432	SESN3	NA	NA	NA	1.13099	1.68128
16972553	WDR17	NA	NA	NA	1.10207	1.68617
16892555	DGKD	NA	NA	NA	1.20217	1.68892
16735317	OR5P2	NA	NA	NA	-1.89732	1.68908
16998850	EPB41L4A	NA	NA	NA	1.25013	1.68976
17004273	NQO2	NA	NA	NA	1.27111	1.69071
17095959	NINJ1	NA	NA	NA	-1.08178	1.69598
16979163	ARSJ	NA	NA	NA	-1.19222	1.70337
16724269	CREB3L1	NA	NA	NA	1.0329	1.70392
16895954	CCDC121	NA	NA	NA	1.22145	1.70648
17013279	STX11	NA	NA	NA	1.28152	1.71351
16723084	BDNF-AS	NA	NA	NA	1.0943	1.7164
16992265	RANBP17	NA	NA	NA	1.01658	1.71955
16823649	GLYR1	NA	NA	NA	1.21537	1.72075
16829835	ARRB2	NA	NA	NA	-1.17764	1.72146
17111193	IQSEC2	NA	NA	NA	1.01394	1.72497
16868462	ZNF846	NA	NA	NA	-1.10502	1.72566
16887171	B3GALT1	NA	NA	NA	-1.04507	1.72617
17090063	LOC100128077	NA	NA	NA	1.27952	1.72707
16961475	EIF5A2	NA	NA	NA	1.06578	1.73567
17083282	CDC37L1	NA	NA	NA	1.25668	1.74283
16780151	MIR4500	NA	NA	NA	1.03363	1.74333
16934476	APOL2	NA	NA	NA	1.20359	1.74381
16990312	PCDHB13	NA	NA	NA	1.15941	1.7475
17057478	IGFBP3	NA	NA	NA	-1.16986	1.74782
16877297	TRIB2	NA	NA	NA	-1.46356	1.75035
16789149	TNFAIP2	NA	NA	NA	-1.0456	1.75442
16996771	SGTB	NA	NA	NA	-1.1062	1.75601
17087109	MIR27B	NA	NA	NA	-1.96873	1.7574
16862904	ZNF223	NA	NA	NA	1.27332	1.76483
17093441	FAM219A	NA	NA	NA	-1.19476	1.76513
16868158	RAB11B-AS1	NA	NA	NA	1.10571	1.76591
16736821	LGR4	NA	NA	NA	-1.60579	1.77088
16712773	MKX	NA	NA	NA	1.39646	1.77137
16871698	ZNF461	NA	NA	NA	1.16446	1.77752
16991370	MFAP3	NA	NA	NA	1.18654	1.78251
16783927	KLHDC1	NA	NA	NA	1.03686	1.78256
16707180	IFIT2	NA	NA	NA	1.348	1.78649
16820388	PLA2G15	NA	NA	NA	1.25226	1.79069
16943452	NXPE3	NA	NA	NA	-1.1343	1.79227
16708933	GSTO2	NA	NA	NA	1.24841	1.7935
16762692	LOC100506606	NA	NA	NA	1.28835	1.80264
17059776	SAMD9L	NA	NA	NA	1.14219	1.80698
17045486	HECW1	NA	NA	NA	1.39797	1.813
17062679	IMPDH1	NA	NA	NA	-1.11427	1.81616
16868912	RAB3D	NA	NA	NA	-1.36705	1.81738
16718622	ABLIM1	NA	NA	NA	1.28259	1.81953
16684674	MTMR9LP	NA	NA	NA	-1.26492	1.82657
17101677	MOSPD2	NA	NA	NA	1.32022	1.82987
17023150	MAN1A1	NA	NA	NA	-1.06994	1.86791
16908618	ABCB6	NA	NA	NA	1.06514	1.86964
17047045	LIMK1	NA	NA	NA	1.29777	1.88602
17118401	LOC100132249	NA	NA	NA	1.10926	1.88787
16877555	RHOB	NA	NA	NA	1.08778	1.89087
16709201	PDCD4	NA	NA	NA	1.33881	1.90628
17095423	GOLM1	NA	NA	NA	1.35565	1.9167
17016160	KIAA0319	NA	NA	NA	1.05219	1.93776
16990553	KCTD16	NA	NA	NA	1.03868	1.93915
17118039	LOC100507209	NA	NA	NA	1.01615	1.94345
16917810	LINC00261	NA	NA	NA	-1.38474	1.94389
16785938	TTC9	NA	NA	NA	1.04069	1.95367
16768149	RASSF9	NA	NA	NA	-1.0152	1.96299
16872452	BLVRB	NA	NA	NA	1.52589	1.96594
16980096	TBC1D9	NA	NA	NA	1.42386	1.97615
16958487	SNX4	NA	NA	NA	1.44646	1.9827
16989496	TGFBI	NA	NA	NA	1.46839	1.99263
16961056	SPTSSB	NA	NA	NA	1.02811	2.00392
17105953	TBC1D8B	NA	NA	NA	1.22915	2.00444
17059119	SEMA3C	NA	NA	NA	1.2129	2.01869
16851427	CABLES1	NA	NA	NA	-1.24955	2.04201
16699344	LOC728463	NA	NA	NA	1.34657	2.05185
16970465	FAT4	NA	NA	NA	1.33965	2.06883
16787208	GPR65	NA	NA	NA	1.02175	2.08526
16670079	PDIA3P	NA	NA	NA	1.48859	2.10204
16952734	ZNF197-AS1	NA	NA	NA	1.08797	2.11465
17094496	MIR1299	NA	NA	NA	-1.31349	2.11582
16827280	MIR328	NA	NA	NA	1.07825	2.16525
16769481	ALDH1L2	NA	NA	NA	-1.03836	2.16723
16849349	LOC100131096	NA	NA	NA	1.59781	2.21968
16990294	PCDHB9	NA	NA	NA	-1.04201	2.23278
17051943	TMEM140	NA	NA	NA	-1.09816	2.23349
16904365	IFIH1	NA	NA	NA	1.38975	2.23492
17050522	TES	NA	NA	NA	1.69679	2.256
16827679	NQO1	NA	NA	NA	1.66016	2.33283
17109272	PIR-FIGF	NA	NA	NA	1.63846	2.34019
16904667	SCN9A	NA	NA	NA	-1.21092	2.40717
16802232	SMAD6	NA	NA	NA	-1.48317	2.5185
16874012	CA11	NA	NA	NA	-1.39228	2.57339
16890207	MAP2	NA	NA	NA	1.07018	2.64769
17118144	LOC100652886	NA	NA	NA	1.56526	2.65551
16764817	KRT81	NA	NA	NA	1.27054	2.72706
16811684	CYP1A1	NA	NA	NA	1.68768	3.40004
17066203	NSAP11	NA	NA	NA	3.15453	4.24253

## Sheet: Complementarily Fra-1&Fra-2 
ID	GnSymbol	T1.siCTL vs T1.NT	T1.siFra1 vs T1.NT	T1.siFra2 vs T1.NT	T2.siCTL vs T2.NT	T2.siFra_1_2 vs T2.NT
16702257	LOC100507127	-1.13208	-3.6437	-1.83186	-2.01399	-11.0629
16743721	MMP1	-1.17718	-4.31828	-1.99879	-1.73024	-7.86453
16735332	NLRP10	-1.07099	-1.61187	-1.47661	-1.90821	-4.14517
16684024	WASF2	1.1934	-1.5218	-1.28702	1.46775	-2.93617
16741725	PDE2A	1.06438	-1.6841	-1.33536	-1.0055	-2.88594
16691090	PTPN22	-1.16541	-1.74903	-1.87422	-1.62232	-2.88126
16996684	ADAMTS6	1.27315	-2.23996	-1.55231	1.29997	-2.56544
16906509	TMEM194B	1.05156	-1.42259	-1.25703	1.00027	-2.4688
16677904	FBXO28	1.01087	-1.41737	-1.43453	1.05158	-2.46095
16710138	DMBT1	-1.08379	-1.91269	-1.83839	-1.32673	-2.078
16676682	IL24	1.0472	-1.31794	-1.74689	1.0556	-2.04959
16767136	LLPH	1.00557	-1.45755	-1.4557	-1.07481	-1.96228
16760760	CD163L1	1.10275	-1.59885	-1.32757	1.32371	-1.92375
16831681	DRG2	1.03351	-1.28152	-1.44981	1.08916	-1.81791
16960775	SSR3	1.09629	-1.46294	-1.33905	1.05196	-1.76888
16874604	SHANK1	1.19799	-1.32942	-1.26858	1.01561	-1.72371
17002194	ADAM19	1.07426	1.50935	1.56153	-1.09175	1.51226
16808793	FBN1	1.00654	1.31759	1.30352	-1.09129	1.52095
16879721	EPAS1	-1.05494	1.30344	1.40377	-1.0639	1.52639
16942167	ABHD6	1.04119	1.30484	1.49753	-1.19089	1.53338
16725670	DAGLA	-1.00498	1.28917	1.33355	1.01467	1.55053
16732584	SORL1	1.03154	1.34688	1.34104	1.12386	1.74138
16674927	RGL1	1.0124	1.56836	1.43706	1.04926	1.83264
16765325	MAP3K12	-1.25025	1.26372	1.58366	-1.8874	1.85872
16999180	LOX	-1.09436	1.44991	1.30584	-1.22961	1.91229
16768014	PPFIA2	-1.00026	1.33057	1.57718	-1.40143	2.02633
17115782	CLIC2	-1.00923	1.83261	1.4716	1.05003	2.08861
17071144	SDC2	-1.03067	1.56298	1.37735	-1.08212	2.10359
17005276	SOX4	-1.07353	1.48314	1.39236	-1.45217	2.22026
16982183	SORBS2	-1.11568	1.69379	1.3388	-1.35321	2.2532
16801122	TMOD2	-1.11334	1.40997	1.31865	-1.32757	2.35872
16886717	GALNT5	-1.07085	1.44646	1.86704	-2.07131	2.48882
17044332	STK31	1.13712	1.84919	1.50427	1.20027	2.54131
17043843	TSPAN13	-1.04847	1.64187	1.64022	-1.23682	2.65363
17075731	CLU	1.04958	1.89708	1.41987	1.44873	2.67725
16958403	HEG1	1.01151	1.9056	1.3045	1.10182	2.81314
16950825	TIMP4	-1.04505	1.58002	1.65833	-1.01362	2.907
16885135	INHBB	-1.1924	1.82679	1.55563	-2.13605	3.02132
16672654	SLAMF7	1.23277	2.21178	1.74601	1.36613	3.19496
16764791	KRT80	1.09871	1.74016	1.61819	1.55351	3.41412
16837348	MAP2K6	-1.04066	1.57509	2.61031	-1.98621	3.55904
16836021	ABCC3	1.12767	1.79111	1.96791	1.87308	3.83626
16997383	F2RL2	1.07092	2.14527	2.53161	1.73957	6.45715
