# Supplementary material for: Fra-1 regulates its target genes via binding to remote enhancers without exerting major control on chromatin architecture in triple negative breast cancers
Source: Nucleic Acids Res. 2021 Feb 3;49(5):2488–508. doi: 10.1093/nar/gkab053 (PMC7968996; doi:10.1093/nar/gkab053)
Supplement: gkab053_Supplemental_Files [file gkab053_supplemental_files.zip › supp_table_S2_201221.xlsx]

## Sheet: Peak intersections
Supplementary Table S2: ChIP-seq peak overlaps. Fra-1, Fra-2, Pol II, p300/CBP, CTCF and ATAC-seq peak intersections were calculated genome wide (A), or within candidate active enhancers or cAEs (B), candidate inactive enhancers or cIEs (C), candidate active promoters or cAPs (D) and candidate inactive promoters or cIPs (E). Peak intersection between PF1, PF2 and F1F2 ChIP-seq peaks and Pol II, P…
Heatmaps are vertical								Heatmaps are horizontal
A	Fra-1, Fra-2, Pol II, p300/CBP, CTCF and ATAC-seq peak intersections							F	PF1, PF2 and F1F2 peak intersection with Pol II, p300/CBP, CTCF and regulatory elements defined in this manuscript
Peaks	Fra-1	Fra-2	Pol II	p300/CBP	CTCF	ATAC-seq		Peaks	Pol II	p300/CBP	CTCF	cAEs	cIEs	cAPs	cIPs	Other
Fra-1	8572	6804	1890	4043	246	7735		PF1 (1768)	223	603	20	1022	253	39	4	447
Fra-2	6804	11543	2677	3902	449	10447		PF2 (4733)	979	450	218	2502	864	310	8	1014
Pol II	1890	2677	25808	1272	4064	16613		F1F2 (6804)	1667	3440	226	4864	613	194	5	1087
p300/CBP	4043	3902	1272	9851	174	6597
CTCF	246	449	4064	174	39059	20076		G	Intersection of peaks in (F) with cAEs
ATAC-seq	7735	10447	16613	6597	20076	65366		cAEs	Pol II	p300/CBP	CTCF
								PF1 (1022)	153	460	13
B	Intersection of peaks in (A) with cAEs							PF2 (2502)	553	334	93
cAEs (27360)	Fra-1	Fra-2	Pol II	p300/CBP	CTCF	ATAC-seq		F1F2 (4864)	1282	2828	145
Fra-1	5886	4864	1435	3288	158	5507
Fra-2	4864	7399	1865	3172	247	6948		H	Intersection of peaks in (F) with cIEs
Pol II	1435	1865	5770	1064	1185	5190		cIEs	Pol II	p300/CBP	CTCF
p300/CBP	3288	3172	1064	6101	117	5316		PF1 (253)	1	34	2
CTCF	158	247	1185	117	3896	3435		PF2 (864)	11	37	33
ATAC-seq	5507	6948	5190	5316	3435	20043		F1F2 (613)	14	129	17
C	Intersection of peaks in (A) with cIEs							I	Intersection of peaks in (F) with cAPs
cIEs (47903)	Fra-1	Fra-2	Pol II	p300/CBP	CTCF	ATAC-seq		cAPs	Pol II	p300/CBP	CTCF
Fra-1	866	613	15	163	19	675		PF1 (39)	29	6	2
Fra-2	613	1478	25	167	49	1184		PF2 (310)	229	6	16
Pol II	15	25	1650	34	387	631		F1F2 (194)	145	47	18
p300/CBP	163	167	34	640	8	272
CTCF	19	49	387	8	3815	2573		J	Intersection of peaks in (F) with cIPs
ATAC-seq	675	1184	631	272	2573	12164		cIPs	Pol II	p300/CBP	CTCF
								PF1 (4)	0	0	0
D	Intersection of peaks in (A) with cAPs							PF2 (8)	0	0	1
cAPs (11647)	Fra-1	Fra-2	Pol II	p300/CBP	CTCF	ATAC-seq		F1F2 (5)	0	2	0
Fra-1	233	194	174	53	20	229
Fra-2	194	506	379	53	34	494		K	Intersection of peaks in (F) with other regions
Pol II	174	379	9725	80	2111	9494		Others	Pol II	p300/CBP	CTCF
p300/CBP	53	53	80	135	5	112		PF1 (447)	41	103	3
CTCF	20	34	2111	5	3002	2820		PF2 (1014)	188	73	75
ATAC-seq	229	494	9494	112	2820	10302		F1F2 (1087)	231	438	46
E	Intersection of peaks in (A) with cIPs
cIPs (7563)	Fra-1	Fra-2	Pol II	p300/CBP	CTCF	ATAC-seq
Fra-1	9	5	0	2	0	6
Fra-2	5	13	0	2	1	12
Pol II	0	0	370	3	61	137
p300/CBP	2	2	3	13	0	4
CTCF	0	1	61	0	543	255
ATAC-seq	6	12	137	4	255	1028
