# Supplementary material for: Fra-1 regulates its target genes via binding to remote enhancers without exerting major control on chromatin architecture in triple negative breast cancers
Source: Nucleic Acids Res. 2021 Feb 3;49(5):2488–508. doi: 10.1093/nar/gkab053 (PMC7968996; doi:10.1093/nar/gkab053)
Supplement: gkab053_Supplemental_Files [file gkab053_supplemental_files.zip › supp_table_S3_201221.xlsx]

## Sheet: p300C_versus_F_at_F1F2_inters
#'chr'	'start'	'end'	p300/CBP signal siCTL	p300/CBP signal siFra-1	siFra-1/siCTL	Fold change (siFra-1/siCTL)
chr17	64561201	64561551	18.3455	275.847	15.0362	15.0362
chr6	18405901	18406101	1.33934	18.3839	13.7261	13.7261
chr8	119356301	119356501	10.0576	101.192	10.0612	10.0612
chr16	24712401	24712551	1.60513	15.0837	9.39718	9.39718
chr10	12745901	12746101	10.4407	93.8621	8.98999	8.98999
chr16	48161051	48161301	65.5304	579.868	8.84883	8.84883
chr13	27597201	27597401	19.0291	146.196	7.68274	7.68274
chr17	57923801	57923951	28.4741	210.445	7.39076	7.39076
chr1	202027401	202027551	26.3478	189.805	7.20383	7.20383
chr5	74212701	74213051	6.38558	45.4568	7.11866	7.11866
chr1	95205401	95205551	17.0895	120.115	7.02858	7.02858
chr6	47102501	47102751	22.5857	150.681	6.67152	6.67152
chr20	37233651	37233801	17.6519	115.928	6.56747	6.56747
chr3	12350101	12350251	17.7398	105.07	5.92285	5.92285
chr5	38806951	38807201	11.9307	70.6	5.91749	5.91749
chr2	38008251	38008451	15.6807	92.4971	5.8988	5.8988
chr6	55966001	55966151	13.7976	76.6335	5.55414	5.55414
chr3	31207951	31208051	32.2912	168.625	5.222	5.222
chr3	58457101	58457401	158.048	822.782	5.20591	5.20591
chr20	48388901	48389001	31.0771	160.458	5.16323	5.16323
chr6	11435051	11435151	92.2271	472.789	5.12636	5.12636
chr17	38708201	38708351	54.587	272.175	4.98608	4.98608
chr17	39113151	39113451	31.6753	157.018	4.95712	4.95712
chr17	836801	836901	31.0268	151.483	4.88232	4.88232
chr14	54575551	54575751	36.0431	168.99	4.68855	4.68855
chr4	124400101	124400201	68.9655	317.396	4.60225	4.60225
chr1	218654101	218654301	25.1324	115.339	4.58924	4.58924
chr17	67758251	67758451	43.4103	194.788	4.48715	4.48715
chr12	92474401	92474501	13.2215	59.2773	4.48341	4.48341
chr6	41549251	41549551	19.2002	84.5378	4.40297	4.40297
chr5	153578501	153578701	34.7175	150.786	4.34322	4.34322
chr12	6389301	6389551	18.0201	78.195	4.33932	4.33932
chr8	97350301	97350401	33.5477	145.568	4.33912	4.33912
chr8	102620151	102620451	29.745	127.666	4.29203	4.29203
chr17	38642451	38642701	48.6704	208.186	4.27746	4.27746
chr3	46257601	46257801	37.272	159.204	4.27141	4.27141
chr3	58369801	58369951	27.9242	119.098	4.26506	4.26506
chr1	117047101	117047251	14.5055	60.8787	4.19695	4.19695
chr17	55956451	55956701	10.1445	42.4917	4.18865	4.18865
chr10	73628051	73628251	26.9868	110.886	4.10889	4.10889
chr17	855201	855401	60.536	248.497	4.10495	4.10495
chr14	54718801	54719001	69.6352	282.237	4.05307	4.05307
chr1	115605301	115605551	53.8346	215.494	4.00289	4.00289
chr7	17640051	17640201	82.183	324.241	3.94536	3.94536
chr1	85763651	85763851	21.0671	80.4457	3.81855	3.81855
chr6	2876851	2877051	16.692	63.7107	3.81684	3.81684
chr6	100650651	100650901	14.2325	54.1481	3.80454	3.80454
chr8	8485101	8485301	22.6125	85.0958	3.76321	3.76321
chr11	47968601	47968801	32.1032	119.477	3.72166	3.72166
chr1	56184501	56184851	124.137	459.311	3.70004	3.70004
chr3	76546851	76547051	108.286	399.322	3.68766	3.68766
chr5	106878251	106878451	18.9454	68.9724	3.64058	3.64058
chr7	13948451	13948601	43.4163	157.543	3.62866	3.62866
chr13	64009851	64010101	42.3591	152.878	3.6091	3.6091
chr6	46903551	46903651	229.491	820.768	3.57647	3.57647
chr2	234395801	234396001	23.4599	83.8696	3.57501	3.57501
chr8	129569001	129569201	45.7666	163.13	3.56439	3.56439
chr1	98743701	98743901	26.9272	94.4604	3.50799	3.50799
chr11	10921951	10922151	8.3738	29.1292	3.47861	3.47861
chr10	10836901	10837051	57.2152	198.363	3.46696	3.46696
chr17	57831951	57832251	37.2619	128.425	3.44654	3.44654
chr15	78614751	78614851	54.5024	186.452	3.42098	3.42098
chr1	95113851	95114051	47.6066	161.99	3.40269	3.40269
chr4	77491601	77491851	26.6474	90.1394	3.38267	3.38267
chr11	12107951	12108401	40.8348	137.532	3.36801	3.36801
chr12	52637951	52638051	19.8738	66.6575	3.35404	3.35404
chr1	202558451	202558651	36.0027	119.765	3.32657	3.32657
chr22	36943101	36943351	11.2152	36.6642	3.26914	3.26914
chr13	93495901	93496001	28.0407	91.5876	3.26623	3.26623
chr15	33390451	33390601	71.354	232.177	3.25388	3.25388
chr2	42360201	42360401	18.6016	60.398	3.24693	3.24693
chr7	41956301	41956451	44.8155	145.198	3.23991	3.23991
chr1	200341301	200341551	44.6109	144.525	3.23968	3.23968
chr5	153747751	153747851	36.9371	118.836	3.21725	3.21725
chr5	109336451	109336751	30.8257	98.7988	3.20508	3.20508
chr6	50055001	50055251	36.5733	117.184	3.20407	3.20407
chr8	8286901	8287251	43.4205	139.061	3.20265	3.20265
chr3	24360251	24360551	36.9134	118.065	3.19844	3.19844
chr2	113694001	113694251	14.6182	46.7401	3.19739	3.19739
chr7	46185151	46185301	53.6632	171.251	3.19121	3.19121
chr8	142027701	142028001	34.1399	108.524	3.17881	3.17881
chr19	45188501	45188601	35.6211	112.609	3.16131	3.16131
chr19	8634001	8634251	27.6148	86.6334	3.13721	3.13721
chr9	35511101	35511301	35.395	109.728	3.1001	3.1001
chr1	208376751	208377051	57.5604	176.761	3.07087	3.07087
chr3	197098951	197099201	68.6906	209.775	3.05391	3.05391
chr11	27423551	27423801	88.2617	269.518	3.05363	3.05363
chr18	46524651	46524751	57.2526	174.31	3.04458	3.04458
chr11	131935001	131935201	64.9196	196.779	3.03113	3.03113
chr18	8891001	8891251	34.272	102.976	3.00466	3.00466
chr1	218633401	218633551	37.2718	111.187	2.98314	2.98314
chr2	55336801	55336951	34.5088	102.029	2.95662	2.95662
chr6	11650501	11650701	74.4696	220.087	2.9554	2.9554
chr4	114880401	114880651	35.4446	104.523	2.94891	2.94891
chr5	172730951	172731251	17.7483	52.3021	2.94688	2.94688
chr10	71463601	71463751	25.6018	75.2642	2.9398	2.9398
chr17	57863951	57864151	259.077	759.781	2.93264	2.93264
chr5	135394351	135394551	52.9706	154.624	2.91906	2.91906
chr15	70785101	70785351	40.7248	118.595	2.91212	2.91212
chr18	33038951	33039101	19.8898	57.8756	2.90981	2.90981
chr10	105518101	105518401	48.7244	140.726	2.8882	2.8882
chr8	62679801	62679951	34.5252	99.5303	2.88283	2.88283
chr8	49321101	49321251	62.2268	179.119	2.87849	2.87849
chr7	130579001	130579201	84.2981	241.606	2.86609	2.86609
chr8	142164251	142164451	134.943	382.691	2.83594	2.83594
chr1	234908201	234908401	30.3016	85.9225	2.83557	2.83557
chr18	7922401	7922551	31.1985	88.1747	2.82624	2.82624
chr4	157870701	157870851	33.7584	95.4053	2.82612	2.82612
chr11	34676501	34676751	93.3763	262.504	2.81124	2.81124
chr5	153577801	153578051	38.6467	108.125	2.79778	2.79778
chr6	47120951	47121201	107.164	299.193	2.79191	2.79191
chr15	93347101	93347501	77.4747	215.986	2.78782	2.78782
chr10	3511451	3511601	19.0965	53.1049	2.78086	2.78086
chr2	12197701	12197901	47.8369	132.999	2.78026	2.78026
chr14	53925151	53925251	19.604	54.3924	2.77456	2.77456
chr20	10333101	10333201	185.434	514.021	2.77199	2.77199
chr4	102277601	102277751	31.0391	85.9945	2.77052	2.77052
chr3	80242151	80242351	43.4348	119.997	2.76269	2.76269
chr6	56579801	56580201	76.7263	211.551	2.75722	2.75722
chr6	46893401	46893551	37.1003	100.982	2.72186	2.72186
chr4	157701001	157701251	102.242	278.277	2.72174	2.72174
chr5	119940651	119940801	50.4757	137.246	2.71905	2.71905
chr10	99599951	99600201	23.6682	64.129	2.7095	2.7095
chr6	50059451	50059651	37.6638	101.909	2.70574	2.70574
chr6	155814801	155815051	64.9573	175.248	2.69789	2.69789
chr1	110438501	110438751	34.5884	93.2365	2.6956	2.6956
chr3	189721501	189721851	60.3011	162.475	2.6944	2.6944
chr1	235114501	235114651	19.6787	53.0101	2.69377	2.69377
chr8	122736651	122737051	45.7072	122.713	2.68476	2.68476
chr6	12348901	12349151	13.0856	35.1017	2.68246	2.68246
chr3	56166301	56166551	17.001	45.492	2.67583	2.67583
chr10	33541851	33542001	75.5079	201.703	2.67129	2.67129
chr5	55575901	55576151	105.26	280.601	2.6658	2.6658
chr20	10350551	10350651	51.8315	137.396	2.65082	2.65082
chr16	66550801	66550951	54.5213	144.033	2.64178	2.64178
chr7	131977701	131977851	63.6617	168.139	2.64114	2.64114
chr10	81077451	81077701	37.4805	98.5003	2.62804	2.62804
chr12	104765301	104765451	39.6985	104.266	2.62645	2.62645
chr2	43269151	43269301	32.0127	84.0561	2.62571	2.62571
chr16	81544951	81545151	180.078	472.832	2.62571	2.62571
chr10	92690951	92691151	426.066	1117.02	2.62171	2.62171
chr20	10742451	10742751	72.5322	189.258	2.60929	2.60929
chr11	130870301	130870651	19.598	50.974	2.60098	2.60098
chr16	19147601	19147751	25.9142	67.3706	2.59976	2.59976
chr6	4388951	4389201	21.0728	54.674	2.59453	2.59453
chr17	64544351	64544501	70.7748	183.617	2.59438	2.59438
chr3	189042501	189042851	298.885	775.308	2.594	2.594
chr17	17349551	17349851	175.503	455.207	2.59373	2.59373
chr15	60666901	60667051	33.2771	86.0767	2.58667	2.58667
chr14	101159551	101159851	44.2865	114.528	2.58606	2.58606
chr17	15824101	15824451	64.7973	167.5	2.58499	2.58499
chr16	85028401	85028701	75.8584	196.027	2.58412	2.58412
chr8	26309301	26309401	169.288	436.666	2.57942	2.57942
chr2	46166001	46166201	16.2125	41.731	2.574	2.574
chr21	30541251	30541501	77.0579	196.277	2.54714	2.54714
chr10	33505751	33505901	69.5547	177.101	2.54621	2.54621
chr14	61939051	61939201	67.2756	170.964	2.54125	2.54125
chr9	113559951	113560251	181.699	460.945	2.53687	2.53687
chr1	86316051	86316151	28.7843	72.948	2.53429	2.53429
chr2	204676301	204676651	97.2263	245.682	2.52691	2.52691
chr5	148293651	148293951	133.82	337.432	2.52153	2.52153
chr10	33445001	33445351	94.3329	237.261	2.51515	2.51515
chr1	210771601	210771801	53.6075	134.648	2.51173	2.51173
chr17	42621101	42621251	37.6867	94.3097	2.50246	2.50246
chr5	123155651	123155801	69.2532	173.165	2.50046	2.50046
chr15	72529951	72530051	30.4634	76.0474	2.49635	2.49635
chr2	235889951	235890251	157.869	391.876	2.48228	2.48228
chr19	45245201	45245351	104.18	258.377	2.4801	2.4801
chr1	110366751	110366951	46.8308	115.786	2.47243	2.47243
chr1	95111751	95112201	231.622	572.011	2.46959	2.46959
chr1	172866951	172867101	39.4476	97.2843	2.46616	2.46616
chr17	70680101	70680251	38.982	95.6285	2.45314	2.45314
chr8	29495101	29495301	54.6775	133.937	2.44958	2.44958
chr1	94245051	94245651	506.94	1239.98	2.44601	2.44601
chr11	27955751	27956051	61.0922	148.989	2.43876	2.43876
chr9	114490951	114491251	70.9268	172.775	2.43596	2.43596
chr8	123701951	123702151	22.8344	55.4951	2.43032	2.43032
chr3	197094101	197094601	65.142	157.918	2.42421	2.42421
chr12	110477001	110477151	35.9417	87.09	2.42309	2.42309
chr1	78005551	78005701	30.215	72.8978	2.41264	2.41264
chr12	116819701	116820051	29.17	70.3622	2.41214	2.41214
chr5	57133601	57133701	38.4176	92.3468	2.40376	2.40376
chr3	8978801	8979001	13.115	31.4708	2.3996	2.3996
chr4	129522601	129522801	41.2617	98.9001	2.3969	2.3969
chr20	36623051	36623151	21.4869	51.3206	2.38846	2.38846
chr22	27530401	27530551	28.3163	67.6141	2.38781	2.38781
chr11	27423351	27423451	181.741	432.771	2.38125	2.38125
chr10	73099851	73100151	51.9519	122.981	2.36721	2.36721
chr20	36618951	36619301	163.072	384.572	2.35829	2.35829
chr10	12762451	12762701	71.0048	167.406	2.35767	2.35767
chr20	22776651	22776901	26.9798	63.5657	2.35605	2.35605
chr4	23730151	23730351	26.5031	62.3038	2.35081	2.35081
chr5	57137551	57137751	87.6262	205.937	2.35018	2.35018
chr3	23709051	23709201	23.2662	54.5536	2.34476	2.34476
chr2	224726251	224726351	27.9597	65.5287	2.34368	2.34368
chr6	113673401	113673651	34.3008	80.3437	2.34233	2.34233
chr15	62898701	62898851	21.4993	50.3516	2.34201	2.34201
chr5	149897051	149897351	36.425	85.2939	2.34163	2.34163
chr3	42297701	42298101	17.2279	40.2706	2.33753	2.33753
chr2	68958051	68958251	29.388	68.6898	2.33734	2.33734
chr17	38673051	38673151	254.892	594.392	2.33193	2.33193
chr2	20793201	20793551	66.6835	155.234	2.32792	2.32792
chr1	8918251	8918401	60.678	141.197	2.32698	2.32698
chr1	98789501	98789801	376.154	874.521	2.3249	2.3249
chr17	42620551	42620701	153.252	356.057	2.32334	2.32334
chr13	110972651	110972801	17.5597	40.7767	2.32218	2.32218
chr4	124337201	124337451	149.697	345.977	2.31119	2.31119
chr6	12148751	12148951	39.9334	92.1837	2.30843	2.30843
chr1	68850601	68850951	12.1658	28.0115	2.30249	2.30249
chr3	151743801	151744001	126.457	290.743	2.29915	2.29915
chr17	46560851	46561101	205.185	470.728	2.29417	2.29417
chr11	28723701	28723901	67.5229	154.606	2.28969	2.28969
chr16	79673901	79674151	45.0781	102.796	2.2804	2.2804
chr18	52443651	52443801	29.8945	68.0507	2.27636	2.27636
chr11	124948951	124949251	78.9559	179.541	2.27394	2.27394
chr5	92527901	92528101	80.0973	181.968	2.27183	2.27183
chr1	56191151	56191351	18.7402	42.5525	2.27065	2.27065
chr11	1793751	1794101	75.3794	170.677	2.26424	2.26424
chr10	10834751	10834901	50.0687	113.214	2.26117	2.26117
chr7	17448201	17448401	26.8518	60.3437	2.24728	2.24728
chr8	29369151	29369351	19.0986	42.9194	2.24726	2.24726
chr8	118684351	118684801	34.1357	76.7073	2.24713	2.24713
chr22	43336301	43336451	22.9962	51.6453	2.24582	2.24582
chr20	49039801	49040101	39.7155	89.0849	2.24308	2.24308
chr11	119465501	119465701	25.9518	58.1639	2.24123	2.24123
chr13	72865501	72865651	67.0379	149.514	2.2303	2.2303
chr12	46886401	46886601	38.0092	84.7249	2.22906	2.22906
chr20	49157551	49157801	227.382	505.841	2.22463	2.22463
chr2	238411251	238411351	51.7724	115.168	2.22451	2.22451
chr5	65157701	65157851	111.35	247.594	2.22356	2.22356
chr1	172608001	172608301	33.3802	74.0377	2.21801	2.21801
chr9	38047901	38048051	68.7375	152.107	2.21286	2.21286
chr8	103820801	103821001	64.4412	142.351	2.209	2.209
chr7	130572051	130572201	60.7066	133.881	2.20538	2.20538
chr5	135342451	135342801	16.9843	37.4214	2.20329	2.20329
chr12	96196901	96197051	46.5248	102.307	2.19898	2.19898
chr7	17279451	17279651	31.8552	70.0358	2.19857	2.19857
chr19	41829551	41829851	35.4996	78.0188	2.19774	2.19774
chr3	65937901	65938051	50.1675	109.949	2.19164	2.19164
chr16	64195351	64195551	31.3412	68.506	2.18581	2.18581
chr4	72474101	72474301	122.379	267.34	2.18453	2.18453
chr18	6960701	6961001	18.2397	39.844	2.18447	2.18447
chr17	70147751	70147901	29.6931	64.5305	2.17325	2.17325
chr20	46093201	46093451	20.945	45.4436	2.16966	2.16966
chr1	55421151	55421251	32.0488	69.5135	2.16899	2.16899
chr20	33908301	33908501	93.9502	203.329	2.16422	2.16422
chr3	8361701	8361951	29.7231	64.3034	2.16341	2.16341
chr11	10681351	10681601	60.5746	130.887	2.16076	2.16076
chr2	227291101	227291451	180.515	389.537	2.15792	2.15792
chr6	44026301	44026501	49.0716	105.785	2.15572	2.15572
chr3	27563001	27563251	17.545	37.7442	2.15128	2.15128
chr5	36657651	36657951	31.1478	66.9224	2.14855	2.14855
chr3	134045901	134046001	262.798	563.207	2.14312	2.14312
chr20	36738301	36738651	41.4513	88.7027	2.13993	2.13993
chr13	44938801	44939101	83.9105	179.528	2.13952	2.13952
chr5	93357101	93357251	21.93	46.9108	2.13912	2.13912
chr2	47261351	47261601	218.88	467.928	2.13783	2.13783
chr4	105649701	105649901	20.9419	44.7068	2.1348	2.1348
chr1	218669951	218670251	101.18	214.6	2.12097	2.12097
chr6	40930101	40930301	30.3251	64.2776	2.11962	2.11962
chr5	55646451	55646751	20.3628	43.1043	2.11681	2.11681
chr2	227515001	227515151	86.7201	183.193	2.11247	2.11247
chr2	19340551	19340851	136.21	286.018	2.09983	2.09983
chr8	29522651	29522901	28.0986	58.9542	2.09812	2.09812
chr3	126630351	126630501	133.088	279.19	2.09779	2.09779
chr2	36788701	36789001	34.3907	72.0689	2.0956	2.0956
chr5	37668701	37668901	21.9568	45.9598	2.09319	2.09319
chr7	151442301	151442701	93.2891	194.666	2.0867	2.0867
chr3	30327601	30327801	18.6161	38.7867	2.0835	2.0835
chr6	11653351	11653851	105.184	218.883	2.08095	2.08095
chr6	86113451	86113601	53.3996	111.002	2.07871	2.07871
chr8	8146051	8146351	144.94	299.837	2.06871	2.06871
chr19	39174451	39174651	42.0424	86.823	2.06513	2.06513
chr15	67095551	67095801	72.2409	148.633	2.05747	2.05747
chr1	200385151	200385351	42.9421	88.2265	2.05455	2.05455
chr11	130348101	130348301	23.6781	48.6271	2.05367	2.05367
chr20	39637101	39637201	57.7895	118.656	2.05324	2.05324
chr12	95377601	95377751	123.321	253.106	2.05242	2.05242
chr8	107221101	107221301	35.1162	71.7958	2.04452	2.04452
chr6	30720301	30720401	58.2705	118.636	2.03596	2.03596
chr21	27307251	27307501	49.9565	101.664	2.03506	2.03506
chr22	37055851	37056351	50.0782	101.856	2.03394	2.03394
chr10	116539651	116539751	38.9597	79.2278	2.03358	2.03358
chr8	23211551	23211751	32.2169	65.4868	2.03268	2.03268
chr10	123822801	123823001	45.4704	92.4113	2.03234	2.03234
chr14	77428151	77428351	136.151	276.693	2.03225	2.03225
chr1	8257951	8258101	49.641	100.275	2.02	2.02
chr9	84177751	84177951	37.8856	76.38	2.01607	2.01607
chr2	186448201	186448501	38.3421	77.2181	2.01393	2.01393
chr1	235110801	235111201	53.2797	107.24	2.01277	2.01277
chr14	62129301	62129651	32.0666	64.533	2.01246	2.01246
chr3	15810551	15810801	30.2581	60.8747	2.01185	2.01185
chr13	31620001	31620201	30.4	61.1182	2.01047	2.01047
chr22	30608651	30608801	132.715	266.779	2.01017	2.01017
chr10	105264151	105264501	65.6738	131.98	2.00963	2.00963
chr8	61863551	61863801	42.9014	85.8885	2.002	2.002
chr17	64575301	64575451	33.0116	66.0207	1.99992	1.99992
chr10	80887151	80887301	24.7187	49.2887	1.99399	1.99399
chr5	145361551	145361701	27.7594	55.3393	1.99354	1.99354
chr5	153666801	153667001	76.1136	151.626	1.99211	1.99211
chr12	89769351	89769701	33.5244	66.6197	1.9872	1.9872
chr12	64312601	64312851	46.0284	91.4234	1.98624	1.98624
chr12	109232151	109232451	316.02	627.487	1.98559	1.98559
chr1	223894901	223895251	43.0497	85.4741	1.98548	1.98548
chr1	219498401	219498701	18.6217	36.9333	1.98335	1.98335
chr14	63159051	63159151	30.4288	59.9864	1.97137	1.97137
chr12	51180751	51180901	64.6917	127.514	1.97111	1.97111
chr18	11005651	11005901	85.5871	168.687	1.97094	1.97094
chr8	67448101	67448251	117.778	232.099	1.97065	1.97065
chr5	10555651	10555801	26.7512	52.4363	1.96015	1.96015
chr5	56731701	56731851	99.3787	194.49	1.95706	1.95706
chr7	20259451	20259801	67.6487	132.308	1.95581	1.95581
chr13	45391501	45391751	75.8754	148.032	1.95099	1.95099
chr12	18082051	18082251	13.0238	25.3503	1.94646	1.94646
chr5	124820851	124821101	18.2434	35.4794	1.94478	1.94478
chr2	54799501	54799701	79.179	153.78	1.94218	1.94218
chr4	54948351	54948651	129.336	250.663	1.93808	1.93808
chr5	40552351	40552601	91.1058	176.435	1.93659	1.93659
chr2	161064701	161064851	77.4531	149.936	1.93582	1.93582
chr10	73526601	73526751	98.8147	190.868	1.93157	1.93157
chr21	44914601	44914751	69.6325	133.822	1.92183	1.92183
chr8	26315401	26315651	141.475	271.853	1.92156	1.92156
chr12	47058801	47059051	21.8506	41.9022	1.91767	1.91767
chr6	71958201	71958401	131.39	251.171	1.91164	1.91164
chr8	94948251	94948451	94.5153	180.292	1.90755	1.90755
chr1	98496151	98496351	42.5413	80.8529	1.90057	1.90057
chr17	19656501	19656601	134.9	256.21	1.89926	1.89926
chr8	23405401	23405551	49.3415	93.6464	1.89792	1.89792
chr5	179757951	179758151	31.4449	59.6738	1.89773	1.89773
chr3	30700801	30701201	27.5614	52.2677	1.89641	1.89641
chr20	25291651	25291801	45.2075	85.7181	1.8961	1.8961
chr8	31613001	31613101	20.6576	39.1505	1.89521	1.89521
chr4	1037401	1037801	27.9305	52.8434	1.89196	1.89196
chr21	44144551	44144701	225.295	426.206	1.89177	1.89177
chr14	62020501	62020801	410.003	775.496	1.89144	1.89144
chr10	125755051	125755251	34.9368	65.9473	1.88762	1.88762
chr6	43979851	43980201	58.6661	110.542	1.88426	1.88426
chr6	56733551	56733801	39.9031	75.0816	1.8816	1.8816
chr2	238110701	238110951	28.4373	53.4435	1.87935	1.87935
chr15	60663601	60663851	104.444	196.221	1.87871	1.87871
chr5	10551451	10551751	360.6	676.126	1.875	1.875
chr11	12715301	12715501	21.6487	40.5846	1.87469	1.87469
chr8	122177551	122177751	79.3383	148.421	1.87074	1.87074
chr10	17554501	17554751	63.2072	118.138	1.86906	1.86906
chr1	208393051	208393251	67.1793	125.483	1.86788	1.86788
chr9	16030601	16030801	74.1379	138.3	1.86545	1.86545
chr15	67175751	67176001	151.374	282.272	1.86473	1.86473
chr3	98696501	98696701	27.0419	50.4085	1.86409	1.86409
chr22	24604101	24604251	171.464	319.002	1.86046	1.86046
chr20	42584101	42584401	113.163	210.105	1.85665	1.85665
chr1	172903101	172903351	17.8027	33.0471	1.8563	1.8563
chr11	130969101	130969201	32.3545	59.7556	1.8469	1.8469
chr1	67030051	67030301	119.167	219.779	1.8443	1.8443
chr2	235330951	235331201	40.6278	74.893	1.84339	1.84339
chr10	114571701	114571901	48.3087	88.5975	1.83399	1.83399
chr5	158667501	158667701	30.2564	55.4217	1.83173	1.83173
chr11	28857851	28858201	243.462	445.946	1.83169	1.83169
chr3	77874601	77874751	32.1	58.6493	1.82708	1.82708
chr14	62031401	62031701	70.4153	128.51	1.82503	1.82503
chr17	57915151	57915301	39.4689	71.9468	1.82287	1.82287
chr3	171847801	171847951	52.644	95.6783	1.81746	1.81746
chr2	47270851	47271001	78.5737	142.615	1.81505	1.81505
chr1	218879251	218879851	491.861	889.315	1.80806	1.80806
chr8	118922401	118922501	68.3472	123.002	1.79966	1.79966
chr2	227526651	227526851	28.6131	51.3738	1.79547	1.79547
chr12	95497051	95497301	15.2157	27.2951	1.79388	1.79388
chr18	20981401	20981601	157.128	281.638	1.79241	1.79241
chr2	239772951	239773151	23.9722	42.9558	1.7919	1.7919
chr1	95088401	95088601	85.9009	153.758	1.78995	1.78995
chr8	129188901	129189451	549.461	983.037	1.78909	1.78909
chr7	47823651	47823851	24.4291	43.665	1.78742	1.78742
chr18	12741351	12741651	41.6871	74.508	1.78732	1.78732
chr1	159568201	159568301	150.044	268.069	1.7866	1.7866
chr10	75815901	75816051	62.3329	111.271	1.78511	1.78511
chr3	58149901	58150151	66.5101	118.49	1.78153	1.78153
chr1	59050351	59050551	50.2065	89.3947	1.78054	1.78054
chr3	158800301	158800601	90.1553	160.52	1.78048	1.78048
chr7	123438151	123438351	50.5244	89.9433	1.7802	1.7802
chr3	153869901	153870151	28.3945	50.4415	1.77646	1.77646
chr14	52924601	52925001	57.7847	102.612	1.77577	1.77577
chr1	199241851	199242051	96.8157	171.868	1.77521	1.77521
chr8	142045501	142045801	12.8878	22.8618	1.7739	1.7739
chr5	167741951	167742201	49.5888	87.9492	1.77357	1.77357
chr3	197217051	197217251	219.101	388.307	1.77228	1.77228
chr5	148591901	148592051	29.3722	52.0472	1.77199	1.77199
chr2	40662101	40662301	26.2055	46.4238	1.77153	1.77153
chr9	75058251	75058551	81.4516	144.099	1.76913	1.76913
chr3	24720051	24720251	39.9014	70.4528	1.76568	1.76568
chr12	43184701	43184801	53.4963	94.1089	1.75917	1.75917
chr10	128148601	128149001	93.1191	163.494	1.75576	1.75576
chr20	32978701	32978951	31.932	55.9416	1.7519	1.7519
chr9	136010701	136010851	30.7055	53.791	1.75183	1.75183
chr10	126723901	126724001	49.4533	86.2726	1.74453	1.74453
chr17	58160001	58160201	16.722	29.1195	1.74139	1.74139
chr17	46550501	46550651	47.9254	83.432	1.74087	1.74087
chr11	68890251	68890551	113.693	197.843	1.74016	1.74016
chr11	9781201	9781651	107.009	186.017	1.73833	1.73833
chr11	10921401	10921651	36.5323	63.4985	1.73815	1.73815
chr7	98048251	98048551	15.6093	27.1173	1.73725	1.73725
chr10	8408401	8408651	67.4223	116.958	1.73471	1.73471
chr8	29492651	29492951	154.695	268.06	1.73283	1.73283
chr16	75142951	75143151	46.2997	80.2255	1.73275	1.73275
chr12	102933701	102933901	71.3578	123.548	1.73139	1.73139
chr15	100651351	100651651	50.5121	87.4527	1.73132	1.73132
chr14	62028701	62029001	234.683	406.075	1.73032	1.73032
chr19	32864701	32865051	103.787	179.276	1.72734	1.72734
chr8	100510851	100511251	29.9738	51.6635	1.72362	1.72362
chr5	60608351	60608601	22.6763	39.0565	1.72235	1.72235
chr13	80623101	80623301	26.5132	45.6536	1.72192	1.72192
chr3	43907951	43908451	149.358	256.884	1.71992	1.71992
chr10	62042651	62042901	66.6019	114.503	1.71922	1.71922
chr6	56548801	56549001	41.6611	71.5528	1.7175	1.7175
chr4	55364801	55365051	20.1515	34.512	1.71263	1.71263
chr7	46585501	46585751	14.625	25.0155	1.71046	1.71046
chr16	80633451	80633701	24.8037	42.3088	1.70574	1.70574
chr1	42149801	42149951	36.8484	62.7713	1.7035	1.7035
chr10	30238651	30238801	37.5828	63.9194	1.70076	1.70076
chr4	13922651	13922901	21.2634	36.1599	1.70057	1.70057
chr10	3894601	3894951	17.8047	30.273	1.70028	1.70028
chr16	4994801	4995101	53.2126	90.2778	1.69655	1.69655
chr5	33854851	33855051	48.4822	82.1515	1.69447	1.69447
chr3	40841951	40842251	83.9587	142.013	1.69146	1.69146
chr16	69564651	69564851	19.821	33.4811	1.68917	1.68917
chr17	75118001	75118151	28.504	47.9141	1.68096	1.68096
chr9	100985601	100985801	133.152	223.444	1.67812	1.67812
chr16	2885801	2886101	119.106	199.403	1.67417	1.67417
chr8	123147001	123147251	69.7333	116.59	1.67194	1.67194
chr1	39864351	39864451	73.9271	123.509	1.67068	1.67068
chr3	41309551	41309851	24.0086	40.0745	1.66917	1.66917
chr11	27956351	27956651	42.223	70.4641	1.66886	1.66886
chr11	9927601	9927851	210.221	350.043	1.66512	1.66512
chr18	2515551	2515701	32.052	53.3523	1.66455	1.66455
chr2	192731851	192732001	72.2394	120.11	1.66266	1.66266
chr10	128086651	128086951	97.05	161.301	1.66203	1.66203
chr14	93512401	93512651	36.9126	61.3389	1.66173	1.66173
chr5	141736451	141736751	149.373	247.049	1.65391	1.65391
chr15	26129101	26129251	75.5416	124.802	1.65209	1.65209
chr6	72188551	72188801	91.7919	151.452	1.64995	1.64995
chr2	238036951	238037201	34.7989	57.0426	1.6392	1.6392
chr5	131725451	131725801	50.3851	82.3227	1.63387	1.63387
chr12	63118701	63119001	19.4246	31.6344	1.62857	1.62857
chr22	39570801	39571101	214.571	349.395	1.62834	1.62834
chr13	104968051	104968201	26.4513	43.0539	1.62767	1.62767
chr11	73849701	73849901	29.8962	48.6591	1.6276	1.6276
chr8	13224251	13224551	284.233	462.373	1.62674	1.62674
chr21	30568751	30569001	24.5188	39.8646	1.62588	1.62588
chr7	43687601	43687951	48.952	79.5865	1.62581	1.62581
chr22	37724151	37724301	27.3564	44.4733	1.6257	1.6257
chr9	38008301	38008451	41.939	68.1402	1.62475	1.62475
chr9	131674801	131675001	26.4795	42.9688	1.62272	1.62272
chr10	31423651	31423851	123.959	201.044	1.62186	1.62186
chr14	54309751	54309901	42.7562	69.2065	1.61863	1.61863
chr1	8272051	8272301	138.766	224.562	1.61828	1.61828
chr3	156848351	156848551	156.404	252.856	1.61669	1.61669
chr6	136388901	136389101	131.983	213.109	1.61467	1.61467
chr7	12700101	12700301	60.927	98.298	1.61337	1.61337
chr3	168519701	168519951	63.435	102.343	1.61335	1.61335
chr15	58624401	58624651	51.3209	82.5656	1.60881	1.60881
chr18	8800601	8800851	172.189	276.276	1.6045	1.6045
chr10	91038051	91038201	57.8932	92.8516	1.60384	1.60384
chr3	123469651	123469751	60.417	96.8355	1.60279	1.60279
chr1	225888051	225888251	86.2642	138.156	1.60155	1.60155
chr10	48336151	48336301	42.6099	68.172	1.59991	1.59991
chr5	148381751	148381951	169.398	270.905	1.59922	1.59922
chr8	142048151	142048351	27.2553	43.557	1.59811	1.59811
chr2	235166901	235167151	22.2722	35.5834	1.59766	1.59766
chr16	49057151	49057351	21.7089	34.6779	1.59741	1.59741
chr10	80737751	80737951	40.9817	65.3376	1.59431	1.59431
chr1	224811601	224811901	72.3957	115.407	1.59411	1.59411
chr1	183132501	183132851	31.9892	50.9286	1.59206	1.59206
chr8	142048451	142048701	31.4288	50.018	1.59147	1.59147
chr5	89317001	89317251	25.3659	40.3168	1.58941	1.58941
chr3	5058351	5058501	57.0971	90.7148	1.58878	1.58878
chr2	20784401	20784601	35.8725	56.9807	1.58842	1.58842
chr1	151521401	151521601	29.832	47.3737	1.58801	1.58801
chr10	117840101	117840351	57.4441	90.9485	1.58325	1.58325
chr2	204624451	204624701	42.7911	67.6724	1.58146	1.58146
chr17	73696601	73696751	88.8573	140.458	1.58071	1.58071
chr8	131495551	131496001	121.677	192.223	1.57978	1.57978
chr17	16189701	16189951	83.7333	132.202	1.57885	1.57885
chr13	75709801	75709951	29.9882	47.2237	1.57474	1.57474
chr10	14126951	14127101	42.7108	67.257	1.57471	1.57471
chr10	34988001	34988201	31.2799	49.2128	1.57331	1.57331
chr2	36566001	36566151	77.2714	121.55	1.57302	1.57302
chr19	2540951	2541051	193.111	303.079	1.56945	1.56945
chr18	2516301	2516501	38.6109	60.5031	1.56699	1.56699
chr7	24861151	24861251	38.6607	60.5529	1.56626	1.56626
chr20	10231551	10231801	25.8951	40.5575	1.56622	1.56622
chr5	14038451	14038801	92.9393	145.494	1.56547	1.56547
chr1	94220001	94220251	26.9678	42.1819	1.56415	1.56415
chr6	136931501	136931751	41.686	65.1742	1.56345	1.56345
chr1	59616751	59617051	47.1662	73.7243	1.56308	1.56308
chr11	27235001	27235201	38.2958	59.8548	1.56296	1.56296
chr13	27617251	27617501	54.5458	85.2346	1.56263	1.56263
chr15	39505801	39505901	49.0197	76.5469	1.56155	1.56155
chr2	17484501	17484601	32.9294	51.4195	1.56151	1.56151
chr5	38464301	38464601	18.4622	28.8012	1.56001	1.56001
chr6	43978451	43978851	70.326	109.661	1.55932	1.55932
chr10	107345651	107345801	92.9998	144.953	1.55864	1.55864
chr1	94751051	94751201	20.2904	31.6168	1.55822	1.55822
chr18	20047901	20048101	23.3151	36.2942	1.55668	1.55668
chr7	131318151	131318451	120.117	186.965	1.55653	1.55653
chrX	45366301	45366551	55.4999	86.3102	1.55514	1.55514
chr7	41068701	41069001	16.5979	25.8102	1.55503	1.55503
chr1	85764001	85764201	61.3447	95.2255	1.5523	1.5523
chr3	168827401	168827501	36.5849	56.7861	1.55217	1.55217
chr20	33900201	33900501	317.303	492.419	1.55189	1.55189
chr5	141742401	141742601	62.2247	96.4749	1.55043	1.55043
chr8	81962901	81963151	41.1446	63.7909	1.55041	1.55041
chr1	145542701	145542851	156.079	241.883	1.54974	1.54974
chr7	55141751	55141951	123.366	191.137	1.54935	1.54935
chr15	87912551	87912751	39.3738	60.9815	1.54878	1.54878
chr1	234859851	234859951	38.9079	60.2092	1.54748	1.54748
chr1	46337951	46338101	38.0122	58.7272	1.54496	1.54496
chr9	37954201	37954301	32.6224	50.3493	1.54339	1.54339
chr2	98485851	98486051	63.1134	97.3013	1.54169	1.54169
chr1	85794701	85794951	192.939	297.178	1.54027	1.54027
chr3	151023001	151023201	40.5185	62.3563	1.53896	1.53896
chr17	1018401	1018601	49.6941	76.349	1.53638	1.53638
chr1	23073951	23074251	39.4287	60.5502	1.53569	1.53569
chr20	49057151	49057701	133.959	205.184	1.53169	1.53169
chr12	47665151	47665301	130.242	199.343	1.53055	1.53055
chr3	177552851	177553101	65.8673	100.742	1.52947	1.52947
chr6	79308751	79309001	42.2109	64.4886	1.52777	1.52777
chr1	219262351	219262601	33.1457	50.6387	1.52776	1.52776
chr1	8157601	8157801	26.1962	40.0153	1.52752	1.52752
chr12	26427651	26428001	61.035	93.1721	1.52654	1.52654
chr14	85700101	85700351	26.3179	40.1447	1.52538	1.52538
chr19	6801151	6801351	77.2518	117.739	1.52409	1.52409
chr5	39100951	39101201	25.3201	38.5559	1.52274	1.52274
chr6	47103501	47103751	43.4987	66.0372	1.51814	1.51814
chr1	232285751	232285951	14.9113	22.6258	1.51736	1.51736
chr15	39420501	39420751	50.95	77.2466	1.51613	1.51613
chr15	70787251	70787501	101.73	154.099	1.51478	1.51478
chr2	28582251	28582551	376.506	569.846	1.51351	1.51351
chr1	44395301	44395501	26.9963	40.8522	1.51325	1.51325
chr2	101741401	101741751	160.529	242.842	1.51276	1.51276
chr14	75038601	75039051	82.1226	124.056	1.51062	1.51062
chr18	12730251	12730451	101.847	153.703	1.50916	1.50916
chr3	16101901	16102101	153.869	232.019	1.5079	1.5079
chr21	30590151	30590451	103.464	155.849	1.50631	1.50631
chr5	141892401	141892651	65.315	98.283	1.50476	1.50476
chr3	12234951	12235251	59.3383	89.2766	1.50454	1.50454
chr8	118823551	118823901	49.8808	74.6369	1.49631	1.49631
chr5	10725151	10725301	42.8582	64.0695	1.49492	1.49492
chr1	207200601	207200851	50.0788	74.7829	1.4933	1.4933
chr14	62029551	62029851	57.8014	86.3071	1.49317	1.49317
chr10	10827651	10827901	97.6308	145.683	1.49218	1.49218
chr5	135389401	135389651	73.5993	109.398	1.4864	1.4864
chr18	8730451	8730651	76.6799	113.854	1.4848	1.4848
chr1	59398601	59398701	74.5787	110.618	1.48325	1.48325
chr10	17715851	17716101	33.5917	49.7313	1.48046	1.48046
chr20	49738401	49738701	81.9872	121.272	1.47916	1.47916
chr15	67397701	67397951	122.268	180.798	1.4787	1.4787
chr2	230273201	230273451	73.5653	108.717	1.47783	1.47783
chr1	8121451	8121551	65.6909	97.0014	1.47663	1.47663
chr11	8740901	8741201	9.69625	14.3128	1.47612	1.47612
chr2	70752301	70752451	84.5184	124.615	1.47441	1.47441
chr4	78842951	78843151	44.4278	65.4964	1.47422	1.47422
chr2	226979851	226980201	35.6154	52.4121	1.47162	1.47162
chr10	48332301	48332401	26.1679	38.4342	1.46875	1.46875
chr20	55363401	55363751	120.533	176.94	1.46799	1.46799
chr12	79941151	79941501	256.63	376.519	1.46717	1.46717
chr10	14439051	14439351	152.035	222.934	1.46633	1.46633
chr20	43359201	43359301	29.7401	43.5867	1.46559	1.46559
chr3	16131701	16131901	46.2814	67.8281	1.46556	1.46556
chr2	169868701	169869001	23.9591	35.107	1.46529	1.46529
chr19	8420551	8420851	101.808	149.169	1.46519	1.46519
chr5	90458651	90458851	20.7346	30.3064	1.46164	1.46164
chr1	160094601	160094901	59.4954	86.8407	1.45962	1.45962
chr1	19337651	19337751	60.1469	87.7826	1.45947	1.45947
chr3	148897951	148898101	44.6994	65.0295	1.45482	1.45482
chr7	19998001	19998351	101.812	148.035	1.45401	1.45401
chr4	84776351	84776551	25.0984	36.4713	1.45314	1.45314
chr1	43672601	43672901	467.904	679.867	1.453	1.453
chr15	101708501	101708651	52.3815	75.9922	1.45075	1.45075
chr10	29947901	29948301	124.811	181.059	1.45067	1.45067
chr17	64546001	64546201	60.2567	87.4112	1.45065	1.45065
chr13	114600151	114600501	353.356	512.354	1.44997	1.44997
chr7	13818701	13818901	22.2279	32.2188	1.44947	1.44947
chr17	60869451	60869801	19.9283	28.8412	1.44725	1.44725
chr2	28497801	28498051	37.1044	53.6362	1.44555	1.44555
chr17	73703251	73703401	89.5008	129.357	1.44532	1.44532
chr17	64455951	64456151	69.4876	100.381	1.44459	1.44459
chr6	133930751	133931251	277.504	400.51	1.44326	1.44326
chr21	44922451	44922601	177.636	255.798	1.44002	1.44002
chr3	124597451	124598051	103.408	148.894	1.43986	1.43986
chrX	45339101	45339401	60.8431	87.5959	1.4397	1.4397
chr10	100074351	100074551	63.3733	91.1249	1.43791	1.43791
chr11	28855351	28855501	182.129	261.786	1.43737	1.43737
chr1	222135101	222135301	37.476	53.7392	1.43396	1.43396
chr17	10053451	10053701	49.9892	71.6239	1.43279	1.43279
chr17	66308851	66308951	108.185	154.768	1.43059	1.43059
chr16	4340301	4340501	37.7352	53.9707	1.43025	1.43025
chr20	4111651	4111801	39.6938	56.7574	1.42988	1.42988
chr8	133333751	133333901	45.8538	65.551	1.42957	1.42957
chr19	43769501	43769751	36.7356	52.4772	1.42851	1.42851
chr3	94160101	94160301	17.3436	24.7552	1.42734	1.42734
chr12	90647601	90647801	81.5237	116.354	1.42724	1.42724
chr1	55894751	55895351	208.914	298.146	1.42712	1.42712
chr6	159274501	159274701	95.949	136.801	1.42576	1.42576
chr15	74715301	74715551	84.3308	120.205	1.4254	1.4254
chr18	14189901	14190151	21.0477	29.9735	1.42407	1.42407
chr6	3912151	3912451	50.904	72.3545	1.42139	1.42139
chr6	158452551	158452901	53.8475	76.4951	1.42059	1.42059
chr5	76101851	76102251	136.321	193.602	1.42019	1.42019
chr8	119452001	119452201	60.7816	86.2348	1.41877	1.41877
chr5	73839351	73839651	59.231	84.0318	1.41871	1.41871
chr11	34366851	34367101	90.2816	127.899	1.41667	1.41667
chr17	597601	597801	57.8951	81.8454	1.41368	1.41368
chr20	55605751	55605901	48.4902	68.534	1.41336	1.41336
chr20	3792401	3792601	160.942	227.225	1.41185	1.41185
chr11	14443851	14444251	147.622	207.444	1.40524	1.40524
chr6	45413601	45413901	152.82	214.442	1.40323	1.40323
chr2	238136301	238136551	45.3017	63.5602	1.40304	1.40304
chr16	13204301	13204451	69.9168	98.0827	1.40285	1.40285
chr20	10585351	10585451	40.1572	56.329	1.40271	1.40271
chr11	27231151	27231501	32.3467	45.283	1.39992	1.39992
chr10	30093151	30093401	49.6713	69.5201	1.3996	1.3996
chr20	10739201	10739451	61.8426	86.5073	1.39883	1.39883
chr3	13579501	13579651	104.33	145.884	1.3983	1.3983
chr17	62675801	62676251	78.7996	110.157	1.39794	1.39794
chr6	8085351	8085551	24.0575	33.5706	1.39543	1.39543
chr7	155711601	155712001	27.2835	38.0015	1.39284	1.39284
chr9	114803951	114804451	569.036	792.433	1.39259	1.39259
chr12	113445051	113445151	13.7286	19.1035	1.39151	1.39151
chr14	80855501	80855651	52.5454	73.0295	1.38983	1.38983
chr1	198638251	198638551	153.166	212.741	1.38895	1.38895
chr5	172883801	172884201	141.821	196.943	1.38868	1.38868
chr6	56728251	56728451	42.8736	59.5067	1.38796	1.38796
chr6	42283751	42284151	127.703	177.143	1.38715	1.38715
chr17	45317401	45317651	40.2889	55.8722	1.38679	1.38679
chr5	76110101	76110301	17.1549	23.7846	1.38646	1.38646
chr15	84402051	84402301	27.0245	37.4283	1.38498	1.38498
chr1	181081651	181081951	90.5983	125.382	1.38394	1.38394
chr6	8108701	8108851	34.7965	48.054	1.381	1.381
chr11	130767201	130767401	22.1136	30.5076	1.37959	1.37959
chr3	34053601	34053901	35.5729	49.0574	1.37907	1.37907
chr12	96199651	96200051	211.111	290.76	1.37728	1.37728
chr2	38003751	38004001	117.834	162.287	1.37724	1.37724
chr2	226983851	226984101	24.5124	33.7437	1.3766	1.3766
chr14	52014051	52014301	22.411	30.8067	1.37462	1.37462
chr4	184256601	184256851	27.5618	37.8769	1.37425	1.37425
chr20	50366801	50367051	37.2945	51.2252	1.37353	1.37353
chr11	23924701	23924901	26.8517	36.8521	1.37243	1.37243
chr15	71087701	71087951	61.5749	84.4009	1.3707	1.3707
chr11	122067751	122068101	197.305	269.457	1.36569	1.36569
chr7	121184901	121185201	39.44	53.8588	1.36559	1.36559
chr1	228974301	228974451	37.0738	50.1825	1.35359	1.35359
chr5	37771851	37772151	52.9565	71.6176	1.35238	1.35238
chr1	211688651	211688901	106.34	143.706	1.35138	1.35138
chr5	148364001	148364201	47.3003	63.8472	1.34983	1.34983
chr7	84041601	84041851	45.3906	61.0474	1.34493	1.34493
chr2	201270701	201270901	67.9992	91.4025	1.34417	1.34417
chr5	139703001	139703201	91.2	122.523	1.34345	1.34345
chr1	95089301	95089501	118.524	158.884	1.34052	1.34052
chr15	69326701	69326901	48.3085	64.7163	1.33965	1.33965
chr11	129994201	129994301	45.2227	60.573	1.33944	1.33944
chr12	13025101	13025301	132.317	177.23	1.33944	1.33944
chr9	112016301	112016451	28.5087	38.0316	1.33404	1.33404
chr15	58762351	58762451	139.017	185.293	1.33288	1.33288
chr18	9743551	9743951	55.628	74.0794	1.33169	1.33169
chr2	109830601	109830751	156.247	208.015	1.33132	1.33132
chr4	80938551	80938951	96.0517	127.613	1.32859	1.32859
chr16	15993651	15993801	33.8405	44.9288	1.32766	1.32766
chr11	34998651	34999051	53.779	71.3955	1.32757	1.32757
chr8	49541301	49541451	42.6877	56.6577	1.32726	1.32726
chr8	122361101	122361351	64.1212	85.0539	1.32645	1.32645
chr16	16090601	16090851	49.2149	65.274	1.32631	1.32631
chr3	80282001	80282251	57.9149	76.749	1.3252	1.3252
chr14	73132051	73132351	28.1464	37.2866	1.32473	1.32473
chr5	148345251	148345351	121.357	160.535	1.32283	1.32283
chr20	43321651	43321951	103.138	136.322	1.32174	1.32174
chr9	734851	735051	42.8592	56.4339	1.31673	1.31673
chr3	159646601	159646801	52.6735	69.336	1.31633	1.31633
chr3	170469351	170469651	136.677	179.74	1.31507	1.31507
chr19	35655401	35655701	79.5539	104.381	1.31208	1.31208
chr12	123163701	123163951	101.96	133.706	1.31136	1.31136
chr19	16449751	16450001	242.059	317.396	1.31123	1.31123
chr6	46961601	46961951	110.038	144.177	1.31025	1.31025
chr12	88693451	88693851	28.888	37.6206	1.30229	1.30229
chr11	35651601	35651851	31.5845	41.1217	1.30196	1.30196
chr4	102278301	102278451	34.9838	45.5421	1.30181	1.30181
chr1	79299151	79299451	32.6264	42.4624	1.30147	1.30147
chr6	56578051	56578401	31.9038	41.4513	1.29926	1.29926
chr13	114830701	114831151	55.7573	72.4123	1.29871	1.29871
chr7	130873501	130873751	28.7266	37.2975	1.29836	1.29836
chr5	169578251	169578501	30.7809	39.9362	1.29743	1.29743
chr17	40672101	40672301	72.5015	93.9972	1.29649	1.29649
chr3	131622801	131623051	22.983	29.7707	1.29533	1.29533
chr1	19336501	19336601	157.643	204.16	1.29508	1.29508
chr8	6502451	6502651	30.8409	39.9402	1.29504	1.29504
chr1	8242451	8242701	70.1065	90.7442	1.29438	1.29438
chr3	123553551	123553751	18.1923	23.4117	1.2869	1.2869
chr17	42620901	42621051	78.824	101.377	1.28612	1.28612
chr12	76371751	76372101	211.685	272.25	1.28611	1.28611
chr10	33526901	33527201	99.7386	128.148	1.28484	1.28484
chr12	118490301	118490601	49.0906	63.0332	1.28402	1.28402
chr1	86072801	86073351	545.043	699.247	1.28292	1.28292
chr2	112833601	112833701	42.147	53.9992	1.28121	1.28121
chr13	45389901	45390051	40.31	51.6279	1.28077	1.28077
chr6	101531501	101531701	92.469	118.386	1.28028	1.28028
chr22	36026001	36026251	183.084	233.745	1.27671	1.27671
chr15	74249151	74249451	181.416	231.282	1.27487	1.27487
chr4	165125601	165125951	167.963	213.973	1.27393	1.27393
chr1	116088501	116088651	36.0532	45.9023	1.27318	1.27318
chr5	17238751	17239051	70.7607	90.03	1.27232	1.27232
chr20	22370901	22371151	31.347	39.8782	1.27215	1.27215
chr21	36337901	36338001	57.0998	72.6393	1.27215	1.27215
chr5	139702401	139702651	95.0449	120.878	1.2718	1.2718
chr17	40478001	40478151	55.8189	70.9783	1.27158	1.27158
chr2	216393301	216393601	51.3757	65.3132	1.27129	1.27129
chr13	45780501	45780751	47.0216	59.6367	1.26828	1.26828
chr9	137271951	137272151	83.0912	105.292	1.26719	1.26719
chr5	23466701	23466951	21.4255	27.1387	1.26665	1.26665
chr17	57930801	57930901	163.448	206.899	1.26584	1.26584
chr9	32423451	32423701	46.2765	58.5786	1.26584	1.26584
chr18	20131901	20132101	55.0633	69.6827	1.2655	1.2655
chr2	47082301	47082701	13.5908	17.1858	1.26452	1.26452
chr2	109967651	109967801	72.1681	91.2521	1.26444	1.26444
chr4	37649851	37650051	44.4151	56.1541	1.2643	1.2643
chr9	113507251	113507451	44.9783	56.8457	1.26385	1.26385
chr5	86447401	86447751	80.6698	101.945	1.26373	1.26373
chr20	24653501	24653801	30.964	39.1184	1.26335	1.26335
chr14	89892351	89892651	32.2461	40.7339	1.26322	1.26322
chr1	235093151	235093501	113.164	142.894	1.26271	1.26271
chr17	73687501	73687751	31.0811	39.2406	1.26252	1.26252
chr10	3510451	3510751	135.825	171.462	1.26237	1.26237
chr5	73359751	73359901	168.344	212.236	1.26072	1.26072
chrX	148577151	148577401	61.8124	77.8989	1.26025	1.26025
chr3	105663651	105663851	40.4806	50.9758	1.25926	1.25926
chr3	45709551	45709801	42.8263	53.9288	1.25925	1.25925
chr3	43911701	43911801	42.8203	53.8498	1.25758	1.25758
chr7	19444601	19444751	123.221	154.907	1.25714	1.25714
chr12	113679451	113679751	70.9428	88.9988	1.25451	1.25451
chr12	52641201	52641451	41.1266	51.5684	1.25389	1.25389
chr17	62703201	62703701	358.236	448.518	1.25202	1.25202
chr20	10287751	10287901	169.607	212.075	1.25039	1.25039
chr5	56662701	56663001	101.434	126.76	1.24969	1.24969
chr5	17249401	17249651	123.509	153.977	1.24668	1.24668
chr8	26308751	26308951	147.393	183.367	1.24407	1.24407
chr11	35188251	35188501	30.4162	37.8163	1.2433	1.2433
chr8	134194751	134195001	57.3605	71.2552	1.24223	1.24223
chr5	114796151	114796451	24.1884	30.0165	1.24094	1.24094
chr16	57844301	57844501	53.8659	66.8312	1.2407	1.2407
chr5	52658401	52658751	109.048	135.172	1.23956	1.23956
chr15	85956751	85957001	24.1048	29.8447	1.23812	1.23812
chr8	129140151	129140351	85.2053	105.406	1.23708	1.23708
chr14	79981151	79981501	21.6633	26.7973	1.23699	1.23699
chr3	190284251	190284551	136.722	168.135	1.22976	1.22976
chr11	70005751	70006051	73.2224	89.9827	1.2289	1.2289
chr6	74290151	74290451	161.567	198.342	1.22761	1.22761
chr2	46173251	46173451	69.5164	85.3366	1.22758	1.22758
chr11	40350801	40351101	98.3939	120.644	1.22614	1.22614
chr3	110139001	110139251	29.32	35.9193	1.22508	1.22508
chr20	25290951	25291201	44.8452	54.9384	1.22507	1.22507
chr6	40682601	40682801	19.7388	24.1725	1.22462	1.22462
chr3	67660951	67661151	14.0756	17.202	1.22212	1.22212
chr5	95048201	95048501	47.349	57.8654	1.2221	1.2221
chr7	101801	102101	85.7376	104.712	1.2213	1.2213
chr8	29370851	29371101	37.1584	45.3743	1.2211	1.2211
chr22	36864101	36864351	89.7074	109.539	1.22107	1.22107
chr4	4765501	4765851	20.8994	25.4952	1.2199	1.2199
chr6	25174251	25174401	17.2266	21.013	1.2198	1.2198
chr20	48391901	48392101	102.315	124.804	1.2198	1.2198
chr4	4764601	4764951	27.9414	34.0669	1.21923	1.21923
chr17	70385351	70385601	76.5315	93.1174	1.21672	1.21672
chr2	9796601	9796751	37.6744	45.8322	1.21653	1.21653
chr9	136009201	136009451	76.5742	93.1234	1.21612	1.21612
chr1	25046701	25046901	79.8083	96.9861	1.21524	1.21524
chr1	55776401	55776501	22.8852	27.8079	1.21511	1.21511
chr5	89517901	89518051	33.5774	40.7184	1.21267	1.21267
chr1	94203701	94204301	57.3224	69.4537	1.21163	1.21163
chr17	64463201	64463451	75.4183	91.3491	1.21123	1.21123
chr12	63179701	63180001	42.5194	51.4897	1.21097	1.21097
chr3	197214751	197215001	54.3065	65.7493	1.21071	1.21071
chr5	73060501	73060751	75.3052	91.1616	1.21056	1.21056
chr16	80231751	80231951	45.6935	55.3094	1.21044	1.21044
chr5	148290051	148290551	410.832	497.28	1.21042	1.21042
chr3	46598251	46598551	46.9032	56.7638	1.21023	1.21023
chr1	150577251	150577501	23.8403	28.8483	1.21007	1.21007
chr16	75339451	75339651	25.5761	30.8557	1.20643	1.20643
chr9	110517601	110517901	59.5609	71.79	1.20532	1.20532
chr13	77086851	77087101	35.5305	42.7663	1.20365	1.20365
chr4	124261551	124261701	32.4191	38.9694	1.20205	1.20205
chr3	24406701	24406901	28.6056	34.3516	1.20087	1.20087
chr13	101045001	101045301	21.7465	26.0844	1.19947	1.19947
chr20	33899401	33899501	35.1194	42.0028	1.196	1.196
chr2	47304101	47304351	115.417	138.025	1.19588	1.19588
chr2	18480801	18481001	53.7321	64.1487	1.19386	1.19386
chr3	109646101	109646351	35.9366	42.9025	1.19384	1.19384
chr1	96828151	96828501	148.884	177.616	1.19299	1.19299
chr19	42696051	42696251	38.0112	45.304	1.19186	1.19186
chr20	56827151	56827451	24.4321	29.065	1.18962	1.18962
chr1	178207951	178208251	61.8547	73.578	1.18953	1.18953
chr20	17830551	17830801	93.1989	110.852	1.18941	1.18941
chr1	20930751	20931001	16.1756	19.2307	1.18887	1.18887
chr6	151389101	151389351	24.6371	29.2894	1.18883	1.18883
chr10	114853301	114853551	27.1184	32.226	1.18835	1.18835
chr11	128077751	128078201	229.726	272.525	1.1863	1.1863
chr17	57906751	57906901	136.72	162.188	1.18628	1.18628
chr1	214620301	214620601	56.8796	67.4486	1.18581	1.18581
chr17	9739401	9739601	106.379	126.145	1.1858	1.1858
chr4	122632801	122633051	31.4335	37.2643	1.1855	1.1855
chr6	17418051	17418351	15.4345	18.2867	1.18479	1.18479
chr3	177077751	177077951	196.668	233.01	1.18479	1.18479
chr12	1583301	1583651	60.5676	71.7245	1.18421	1.18421
chr11	59474401	59474551	80.0519	94.7673	1.18382	1.18382
chr13	45288351	45288551	50.7215	59.8261	1.1795	1.1795
chr3	17680851	17681051	25.1097	29.5671	1.17752	1.17752
chr1	218834051	218834351	41.4208	48.737	1.17663	1.17663
chr3	58549501	58549701	33.5153	39.4277	1.17641	1.17641
chr2	39719401	39719551	39.4579	46.3648	1.17505	1.17505
chr17	48105551	48105951	149.645	175.82	1.17492	1.17492
chr16	56998901	56999001	92.05	107.941	1.17263	1.17263
chr1	67009251	67009451	43.5712	50.9239	1.16875	1.16875
chr3	149057801	149058051	328.374	383.474	1.16779	1.16779
chr7	44678851	44679051	42.5627	49.6336	1.16613	1.16613
chr11	7998851	7999101	151.362	176.183	1.16399	1.16399
chr8	118990551	118990801	35.5187	41.2739	1.16203	1.16203
chr8	8153651	8154101	62.2486	72.2418	1.16054	1.16054
chr5	52218301	52218501	43.7813	50.7891	1.16006	1.16006
chr1	20928101	20928251	18.5502	21.5001	1.15903	1.15903
chr13	24723001	24723201	26.4277	30.6292	1.15898	1.15898
chr2	47419051	47419251	66.2613	76.7779	1.15872	1.15872
chr12	13023501	13023701	78.9829	91.3254	1.15627	1.15627
chr6	12592851	12593101	64.3196	74.3618	1.15613	1.15613
chr9	84150551	84150801	97.1474	112.29	1.15587	1.15587
chr1	235061501	235061901	43.9436	50.7789	1.15555	1.15555
chr1	41433551	41433701	27.7826	32.0588	1.15392	1.15392
chr15	90755251	90755451	37.1494	42.8651	1.15386	1.15386
chr12	5195151	5195351	11.8404	13.6617	1.15382	1.15382
chr14	100497901	100498201	33.7499	38.8632	1.1515	1.1515
chr2	112456501	112456751	71.0662	81.7896	1.15089	1.15089
chr8	107072701	107072901	60.7914	69.927	1.15028	1.15028
chr8	83588051	83588251	22.1573	25.4636	1.14922	1.14922
chr6	140085851	140086051	61.7503	70.86	1.14753	1.14753
chr20	52543201	52543451	49.5289	56.7816	1.14643	1.14643
chr1	188458451	188458801	18.9127	21.6788	1.14626	1.14626
chr6	14271301	14271601	50.6986	58.1069	1.14612	1.14612
chr15	63187401	63187651	23.6848	27.1006	1.14422	1.14422
chr16	29276751	29276901	30.8225	35.2302	1.143	1.143
chr8	131457001	131457251	78.2444	89.3782	1.1423	1.1423
chr12	76414601	76414751	34.5469	39.4443	1.14176	1.14176
chr5	142625601	142626001	39.1438	44.6195	1.13989	1.13989
chr6	148766851	148767101	128.103	145.821	1.13831	1.13831
chr10	75647551	75647751	84.7269	96.4155	1.13796	1.13796
chr3	46558551	46558851	66.3934	75.4879	1.13698	1.13698
chr3	45688651	45688901	92.6471	105.321	1.1368	1.1368
chr9	93833951	93834151	28.2212	32.0615	1.13608	1.13608
chr9	130281651	130281901	154.232	175.214	1.13604	1.13604
chr7	116083151	116083401	53.7345	61.0351	1.13586	1.13586
chr16	13401251	13401501	151.408	171.691	1.13397	1.13397
chr7	47826251	47826601	170.944	193.673	1.13296	1.13296
chr3	149294151	149294301	63.0562	71.2773	1.13038	1.13038
chr8	130697851	130698201	354.735	400.899	1.13014	1.13014
chr21	30009451	30009751	116.329	131.442	1.12991	1.12991
chr3	149104851	149105051	76.6724	86.5882	1.12933	1.12933
chr12	90485051	90485351	144.462	162.71	1.12631	1.12631
chr20	25289951	25290301	49.9847	56.2122	1.12459	1.12459
chr2	234322351	234322501	30.6497	34.4635	1.12443	1.12443
chr20	19797801	19798001	211.611	237.884	1.12415	1.12415
chr14	55119001	55119151	78.6783	88.3931	1.12347	1.12347
chr2	192502551	192502751	60.0704	67.4467	1.12279	1.12279
chr10	4850451	4850701	70.4906	79.1401	1.1227	1.1227
chr3	10233801	10234001	24.8156	27.8574	1.12257	1.12257
chr7	151451301	151451651	175.74	197.1	1.12155	1.12155
chr8	94892551	94892851	92.9201	104.089	1.1202	1.1202
chr5	38807801	38808001	11.1249	12.4605	1.12005	1.12005
chr12	125165951	125166301	58.3344	65.3255	1.11985	1.11985
chr1	203527401	203527751	23.738	26.573	1.11943	1.11943
chr14	50507301	50507401	37.1597	41.5812	1.11899	1.11899
chr2	33500801	33501101	160.741	179.835	1.11879	1.11879
chr12	66173001	66173201	70.3139	78.6198	1.11813	1.11813
chr5	40385751	40385851	17.2853	19.3015	1.11665	1.11665
chr6	33749251	33749401	87.0683	97.1874	1.11622	1.11622
chr20	36746151	36746301	70.6128	78.7862	1.11575	1.11575
chr3	38675651	38675901	179.657	200.061	1.11357	1.11357
chr5	14036101	14036501	83.6348	93.1224	1.11344	1.11344
chr14	62221951	62222301	1173.18	1306.26	1.11344	1.11344
chr8	97347151	97347301	24.0448	26.7595	1.11291	1.11291
chr7	115912151	115912351	30.7451	34.2156	1.11288	1.11288
chr19	5173151	5173501	59.9669	66.6819	1.11198	1.11198
chr10	13908151	13908501	121.901	135.47	1.11131	1.11131
chr10	32034551	32034851	30.4542	33.7078	1.10684	1.10684
chr10	112174301	112174801	307.17	339.809	1.10626	1.10626
chr14	100046201	100046501	95.8712	106.049	1.10617	1.10617
chr15	71126301	71126451	65.156	72.0524	1.10584	1.10584
chr15	63189201	63189501	107.608	118.961	1.1055	1.1055
chr15	80880301	80880451	30.3285	33.4824	1.10399	1.10399
chr5	90607551	90607901	97.1934	107.166	1.10261	1.10261
chr4	157397501	157397801	31.5021	34.6619	1.10031	1.10031
chr11	28856551	28856751	102.436	112.63	1.09952	1.09952
chr2	122994101	122994351	27.9685	30.7269	1.09862	1.09862
chr19	42626001	42626151	37.7961	41.4778	1.09741	1.09741
chr4	122611901	122612251	37.7899	41.4356	1.09647	1.09647
chr10	60616351	60616551	210.82	231.142	1.09639	1.09639
chr5	66502751	66503101	128.512	140.861	1.09609	1.09609
chr16	15684801	15685101	144.061	157.791	1.09531	1.09531
chr17	75121551	75121801	113.747	124.496	1.09449	1.09449
chr3	113549501	113549751	20.1671	22.0605	1.09389	1.09389
chr10	4705351	4705651	263.175	287.857	1.09378	1.09378
chr19	39127701	39127851	36.3573	39.7059	1.0921	1.0921
chr20	45946051	45946301	80.2728	87.4445	1.08934	1.08934
chr14	52006401	52006701	53.0962	57.7939	1.08847	1.08847
chr1	105630251	105630501	61.9641	67.2982	1.08608	1.08608
chr1	117032001	117032251	110.206	119.68	1.08596	1.08596
chr1	205267701	205267851	75.5903	82.0025	1.08483	1.08483
chr20	23123801	23123951	41.5776	45.0885	1.08444	1.08444
chr11	12087751	12088101	24.9375	27.0308	1.08394	1.08394
chr3	64174951	64175151	29.7433	32.1443	1.08072	1.08072
chr6	73784001	73784251	52.6327	56.8574	1.08027	1.08027
chr7	48124601	48124851	45.3656	49.0001	1.08011	1.08011
chr10	112170201	112170501	207.551	224.08	1.07964	1.07964
chr9	12784551	12784801	59.9316	64.6962	1.0795	1.0795
chr1	95087051	95087251	59.2408	63.9169	1.07893	1.07893
chr6	148762801	148762951	61.4333	66.2682	1.0787	1.0787
chr15	30226501	30226701	27.2476	29.3812	1.0783	1.0783
chr16	86618601	86619251	51.2054	55.163	1.07729	1.07729
chr15	80888901	80889101	26.5887	28.6297	1.07676	1.07676
chr15	44450051	44450201	95.2253	102.431	1.07567	1.07567
chr20	19796251	19796501	168.497	181.17	1.07521	1.07521
chr14	65757651	65757901	73.0064	78.4887	1.07509	1.07509
chr21	36629051	36629251	32.9487	35.3861	1.07397	1.07397
chr12	87106151	87106501	52.8103	56.6945	1.07355	1.07355
chr10	3137551	3138101	66.4403	71.3125	1.07333	1.07333
chr11	106269851	106270051	51.7842	55.473	1.07123	1.07123
chr10	14026601	14027001	41.867	44.8192	1.07051	1.07051
chr11	124953051	124953201	100.935	107.936	1.06936	1.06936
chr8	128866351	128866801	110.245	117.842	1.06891	1.06891
chr3	57960551	57960801	145.71	155.69	1.06849	1.06849
chr21	32726951	32727101	27.8543	29.7434	1.06782	1.06782
chr10	21625901	21626151	17.9213	19.1056	1.06608	1.06608
chr9	107635501	107635701	106.591	113.393	1.06381	1.06381
chr13	87776301	87776551	112.172	119.313	1.06366	1.06366
chr14	54678751	54678951	24.7056	26.2782	1.06366	1.06366
chr9	93955351	93955451	57.6548	61.2928	1.0631	1.0631
chr1	172887151	172887401	54.602	58.0391	1.06295	1.06295
chr1	59349051	59349251	112.373	119.108	1.05994	1.05994
chr19	44269401	44269701	88.2363	93.5159	1.05984	1.05984
chr17	2858351	2858701	95.3919	101.039	1.0592	1.0592
chr12	43355251	43355501	206.734	218.939	1.05904	1.05904
chr3	19930851	19931101	42.3233	44.811	1.05878	1.05878
chr12	64311851	64312101	170.565	180.026	1.05547	1.05547
chr7	55133451	55133651	54.185	57.1637	1.05497	1.05497
chr12	66042901	66043201	88.274	93.0523	1.05413	1.05413
chr12	94179001	94179351	93.3521	98.3907	1.05397	1.05397
chr3	158887651	158887951	155.813	164.216	1.05393	1.05393
chr12	120669151	120669601	144.307	152.022	1.05347	1.05347
chr4	75585051	75585301	63.0176	66.3666	1.05314	1.05314
chr5	55419451	55419951	99.2989	104.473	1.05211	1.05211
chr1	218550701	218550951	129.246	135.841	1.05103	1.05103
chr8	82146701	82146901	6.87571	7.22387	1.05064	1.05064
chr11	122513201	122513451	57.4492	60.3003	1.04963	1.04963
chr15	72040901	72041001	34.7047	36.3938	1.04867	1.04867
chr10	104364201	104364451	17.8399	18.6783	1.047	1.047
chr11	122051201	122051551	56.3907	58.9973	1.04622	1.04622
chr5	148345401	148345651	430.091	449.361	1.04481	1.04481
chr22	37828351	37828651	61.2731	64.0142	1.04473	1.04473
chr10	30073401	30073551	80.0904	83.6122	1.04397	1.04397
chr15	67442501	67443101	160.514	167.409	1.04296	1.04296
chr11	69863201	69863401	137.915	143.638	1.0415	1.0415
chr2	235603151	235603351	30.5556	31.8101	1.04105	1.04105
chr3	98275151	98275301	138.448	144.036	1.04036	1.04036
chr1	59347251	59347501	64.858	67.3904	1.03905	1.03905
chr10	75984051	75984201	34.13	35.3881	1.03686	1.03686
chr17	48105051	48105251	75.802	78.4337	1.03472	1.03472
chr15	99440151	99440401	44.9308	46.4595	1.03402	1.03402
chr13	46928951	46929251	19.9898	20.6637	1.03371	1.03371
chr3	188012751	188013151	54.2403	56.0446	1.03326	1.03326
chr11	128050451	128050651	10.9038	11.2647	1.0331	1.0331
chr1	15679001	15679251	31.7538	32.7625	1.03177	1.03177
chr20	43690001	43690201	27.2814	28.138	1.0314	1.0314
chr22	36725551	36725651	316.496	326.183	1.03061	1.03061
chr7	43714201	43714451	22.4465	23.1086	1.0295	1.0295
chr5	142413451	142413701	34.5264	35.4977	1.02813	1.02813
chr8	59763601	59763701	27.8414	28.6123	1.02769	1.02769
chr2	26235401	26235601	29.9455	30.7492	1.02684	1.02684
chr3	187980901	187981151	112.952	115.887	1.02599	1.02599
chr8	129567201	129567451	116.692	119.518	1.02422	1.02422
chr14	59744951	59745151	26.0461	26.6659	1.0238	1.0238
chr17	59415351	59415601	24.1359	24.7027	1.02348	1.02348
chr1	8254651	8254951	79.8715	81.7349	1.02333	1.02333
chr1	117029101	117029401	61.7705	63.1822	1.02285	1.02285
chr3	194461651	194461901	23.6225	24.1493	1.0223	1.0223
chr11	12204751	12204951	52.5606	53.696	1.0216	1.0216
chr16	86985351	86986101	79.8195	81.5385	1.02154	1.02154
chr7	120724851	120725101	67.1921	68.6234	1.0213	1.0213
chr2	234883251	234883601	116.583	119.052	1.02117	1.02117
chr10	115786351	115786701	83.0186	84.7046	1.02031	1.02031
chr12	66057551	66057801	101.94	103.929	1.01951	1.01951
chr3	188264951	188265151	27.7004	28.1924	1.01776	1.01776
chr2	225350101	225350251	275.166	279.726	1.01657	1.01657
chr3	111454251	111454501	97.3482	98.9414	1.01637	1.01637
chr3	52704951	52705151	33.0143	33.5129	1.0151	1.0151
chr18	25419151	25419401	54.89	55.6045	1.01302	1.01302
chr19	43355601	43355801	29.8811	30.2431	1.01212	1.01212
chr11	128080501	128080751	76.9629	77.675	1.00925	1.00925
chr5	71896251	71896801	13.99	14.0989	1.00778	1.00778
chr14	51862901	51863351	108.585	109.425	1.00774	1.00774
chr16	70780701	70780851	62.5572	63.029	1.00754	1.00754
chr7	12687451	12687651	33.0028	33.237	1.0071	1.0071
chr16	24657651	24657901	27.6936	27.8847	1.0069	1.0069
chr10	116066351	116066701	26.0503	26.2227	1.00662	1.00662
chr10	91187451	91187651	31.8799	32.0572	1.00556	1.00556
chr10	82269551	82269801	91.4822	91.9617	1.00524	1.00524
chr4	7844451	7844651	31.4199	31.5016	1.0026	1.0026
chr12	93920651	93920901	16.352	16.3942	1.00258	1.00258
chr11	112028051	112028351	43.9974	44.1098	1.00255	1.00255
chr3	188008501	188008651	50.5931	50.6776	1.00167	1.00167
chr6	90007801	90007951	71.7326	71.8408	1.00151	1.00151
chr10	71579551	71579901	80.7836	80.6644	0.998524	-1.00148
chr6	45623601	45623901	54.2627	54.1137	0.997254	-1.00275
chr17	6963701	6964151	34.8069	34.7055	0.997084	-1.00292
chr12	126540151	126540301	67.2634	67.0288	0.996512	-1.0035
chr17	40670551	40670801	96.1711	95.8059	0.996203	-1.00381
chr9	12814401	12814501	62.9411	62.6941	0.996077	-1.00394
chr14	54720351	54720601	26.0263	25.8944	0.994934	-1.00509
chr14	102746151	102746601	380.22	378.257	0.994837	-1.00519
chr2	198024401	198024651	40.7273	40.5028	0.994487	-1.00554
chr11	9921851	9922051	42.7597	42.3991	0.991567	-1.0085
chr3	15687651	15687901	70.3988	69.7797	0.991206	-1.00887
chr10	13991851	13992251	43.1498	42.7431	0.990575	-1.00951
chr7	21656751	21656901	36.9019	36.5502	0.990469	-1.00962
chr3	38584101	38584351	78.4952	77.6901	0.989743	-1.01036
chr7	105470951	105471051	28.9596	28.6573	0.989559	-1.01055
chr5	175866101	175866251	33.5088	33.1514	0.989334	-1.01078
chr20	58824451	58824851	19.8487	19.6036	0.987652	-1.0125
chr14	50442051	50442251	34.7842	34.3289	0.986909	-1.01326
chr2	9427901	9428151	58.8068	58.0102	0.986454	-1.01373
chr8	128911151	128911251	38.2252	37.6923	0.98606	-1.01414
chr20	55362751	55363001	63.9272	63.0128	0.985695	-1.01451
chr6	45618401	45618651	43.6108	42.9621	0.985126	-1.0151
chr14	69246751	69247001	22.0162	21.6721	0.98437	-1.01588
chr1	52363401	52363651	57.5621	56.6134	0.983519	-1.01676
chr19	4145751	4146051	50.8076	49.9588	0.983293	-1.01699
chr5	92414251	92414801	56.8625	55.9112	0.98327	-1.01701
chr17	75251451	75251801	149.027	146.523	0.983198	-1.01709
chr20	62313801	62314251	457.304	449.306	0.982512	-1.0178
chr1	98552351	98552651	243.401	239.101	0.982336	-1.01798
chr14	69044651	69044751	109.783	107.202	0.976492	-1.02407
chr12	6277001	6277301	35.715	34.8402	0.975506	-1.02511
chr3	66101651	66101801	49.0582	47.8083	0.974522	-1.02614
chr10	17258301	17258501	32.3073	31.4786	0.97435	-1.02633
chr7	121170501	121170801	62.5388	60.9102	0.973958	-1.02674
chr2	91844951	91845251	60.684	59.0608	0.973253	-1.02748
chr10	96989501	96989651	57.7068	56.1258	0.972603	-1.02817
chr5	167126601	167126701	63.435	61.6498	0.971858	-1.02896
chr1	214755301	214755501	30.147	29.2916	0.971623	-1.02921
chr6	1335751	1335951	62.9981	61.2048	0.971534	-1.0293
chr8	131276001	131276301	52.837	51.3089	0.971079	-1.02978
chr3	306401	306651	41.0769	39.8624	0.970435	-1.03047
chr2	112732701	112733001	204.432	198.345	0.970225	-1.03069
chr8	89952251	89952551	23.1352	22.4379	0.969863	-1.03107
chr1	79788951	79789251	33.2343	32.2172	0.969396	-1.03157
chr11	34999251	34999351	36.0275	34.9062	0.968875	-1.03212
chr6	14001601	14002151	25.7154	24.9103	0.968692	-1.03232
chr2	235588751	235589001	54.3372	52.6006	0.96804	-1.03302
chr12	124937951	124938301	61.7483	59.7507	0.967649	-1.03343
chr20	39631901	39632551	162.272	156.971	0.967332	-1.03377
chr17	73120451	73120701	63.697	61.5999	0.967078	-1.03404
chr11	69795501	69795851	67.6733	65.3811	0.966128	-1.03506
chr20	45587701	45588051	34.4587	33.2659	0.965385	-1.03586
chr10	122268001	122268251	50.7407	48.9676	0.965055	-1.03621
chr10	89395551	89395801	31.5372	30.4243	0.964711	-1.03658
chr11	86430901	86431151	57.4867	55.4572	0.964695	-1.0366
chr10	4720401	4720501	50.277	48.4505	0.963671	-1.0377
chr5	137990251	137990501	72.5084	69.8658	0.963554	-1.03782
chr3	8911351	8911701	66.1955	63.7756	0.963443	-1.03794
chr17	76311601	76311901	65.5588	63.1575	0.963372	-1.03802
chr3	14493701	14493951	43.7532	42.1317	0.962938	-1.03849
chr8	54857601	54857851	98.0357	94.1944	0.960818	-1.04078
chr4	26198951	26199351	77.9753	74.8644	0.960104	-1.04155
chr4	56041951	56042151	33.1394	31.7454	0.957936	-1.04391
chr8	10489401	10489601	55.6513	53.3024	0.957792	-1.04407
chr1	183218601	183218851	36.4936	34.9049	0.956467	-1.04551
chr6	30737101	30737701	181.551	173.641	0.956433	-1.04555
chr1	43406701	43406901	118.672	113.189	0.9538	-1.04844
chr7	51113401	51113701	120.817	115.228	0.953738	-1.04851
chr10	123906501	123906651	55.9709	53.3116	0.952486	-1.04988
chr10	17008151	17008301	73.5752	70.0067	0.951499	-1.05097
chr8	142036901	142037201	41.8854	39.8401	0.951169	-1.05134
chr2	65058501	65058751	143.808	136.734	0.950811	-1.05173
chr2	134575651	134576101	138.724	131.755	0.949766	-1.05289
chr13	51252651	51252851	67.845	64.4291	0.949652	-1.05302
chr8	23268601	23268851	44.8267	42.5309	0.948784	-1.05398
chr1	244090251	244090501	96.8067	91.7948	0.948228	-1.0546
chr22	27511751	27512101	169.553	160.426	0.946173	-1.05689
chr4	81159251	81159451	75.1112	70.9068	0.944023	-1.0593
chr16	4993351	4993601	95.3633	89.9548	0.943286	-1.06012
chr3	44928101	44928251	28.3363	26.706	0.942466	-1.06105
chr13	80510901	80511151	245.695	231.471	0.94211	-1.06145
chr11	12188651	12189051	62.7662	59.0881	0.9414	-1.06225
chr8	125283751	125284001	33.0931	31.1468	0.941186	-1.06249
chr10	26776501	26776751	19.5954	18.4234	0.940188	-1.06362
chr9	130324151	130324351	106.026	99.6837	0.940181	-1.06363
chr10	112168101	112168401	157.806	148.181	0.939009	-1.06495
chr2	11970451	11970601	96.3158	90.2837	0.937372	-1.06681
chr12	90127501	90127701	194.589	182.293	0.936808	-1.06745
chr10	15242651	15243001	160.087	149.861	0.93612	-1.06824
chr10	32229801	32230151	37.193	34.7833	0.93521	-1.06928
chr21	40211601	40211801	28.574	26.7029	0.934518	-1.07007
chr17	69629701	69630001	53.0683	49.5802	0.934271	-1.07035
chr20	21416901	21417151	21.021	19.627	0.933683	-1.07103
chr7	142506551	142506801	28.9665	27.0033	0.932226	-1.0727
chr12	79818001	79818201	76.3693	71.1514	0.931676	-1.07333
chr6	4358801	4359251	69.2213	64.4774	0.931468	-1.07357
chr20	44407601	44408251	124.194	115.669	0.931358	-1.0737
chr14	52021151	52021451	88.4668	82.3215	0.930536	-1.07465
chr5	139631151	139631401	103.302	96.1191	0.930466	-1.07473
chr6	42306501	42306751	109.891	102.247	0.930444	-1.07476
chr8	59742901	59743051	53.7933	49.9865	0.929232	-1.07616
chr2	101369151	101369301	22.7803	21.1544	0.928625	-1.07686
chr3	161572201	161572451	30.0951	27.9455	0.928575	-1.07692
chr1	27866901	27867101	139.967	129.949	0.928426	-1.07709
chr8	41059001	41059401	66.7564	61.9201	0.927553	-1.07811
chr2	26235101	26235301	40.0859	37.1668	0.927181	-1.07854
chr1	94791201	94791701	364.909	337.571	0.925084	-1.08098
chr4	182582351	182582501	22.168	20.4992	0.924722	-1.08141
chr3	36720951	36721201	17.2265	15.9287	0.92466	-1.08148
chr9	35518201	35518451	180.959	167.192	0.923921	-1.08234
chr5	49599001	49599251	21.8452	20.1789	0.923723	-1.08258
chr7	55200551	55200951	103.383	95.4177	0.922955	-1.08348
chr10	17569651	17569801	73.4962	67.8276	0.922872	-1.08357
chr8	41093201	41093351	28.4782	26.2661	0.922323	-1.08422
chr4	119910701	119910851	4.23914	3.9088	0.922073	-1.08451
chr9	111206951	111207251	51.6058	47.5658	0.921716	-1.08493
chr4	129450401	129450551	58.4534	53.8484	0.92122	-1.08552
chr8	37000351	37000901	70.6088	64.9885	0.920403	-1.08648
chr4	185609751	185609851	27.8983	25.669	0.920093	-1.08685
chr6	149554551	149554751	31.5501	29.0239	0.919932	-1.08704
chr7	151384751	151385151	176.524	162.32	0.919538	-1.0875
chr10	3848101	3848401	27.1264	24.9234	0.918789	-1.08839
chr10	18899551	18899701	52.064	47.7623	0.917377	-1.09006
chr3	189655251	189655901	89.6259	82.217	0.917334	-1.09011
chr21	44918001	44918301	157.717	144.42	0.915691	-1.09207
chr20	4116251	4116551	51.0317	46.726	0.915626	-1.09215
chr10	6764201	6764401	57.1118	52.2826	0.915442	-1.09237
chr11	122059951	122060301	71.592	65.5274	0.91529	-1.09255
chr18	3624051	3624251	173.876	159.127	0.915174	-1.09269
chr20	10290151	10290301	94.7215	86.5928	0.914184	-1.09387
chr2	112463451	112463601	82.584	75.4688	0.913844	-1.09428
chr10	65313851	65314101	58.3521	53.3142	0.913664	-1.09449
chr9	32502601	32502801	55.9293	50.9771	0.911455	-1.09715
chr5	127914901	127915151	37.6891	34.3519	0.911454	-1.09715
chr8	62672701	62673051	90.5736	82.5129	0.911004	-1.09769
chr10	25104001	25104151	29.9069	27.2409	0.910856	-1.09787
chr10	70821201	70821501	161.209	146.539	0.909001	-1.10011
chr15	90708901	90709551	70.9429	64.442	0.908364	-1.10088
chr10	6791051	6791201	14.9458	13.5752	0.908299	-1.10096
chr1	230220301	230220701	82.4264	74.8439	0.908009	-1.10131
chr8	128227501	128227801	177.168	160.793	0.907573	-1.10184
chr9	94181601	94181751	22.7352	20.496	0.901509	-1.10925
chr9	16063001	16063201	36.6672	33.0165	0.900438	-1.11057
chr15	67383651	67383851	77.5819	69.7506	0.899057	-1.11228
chr7	21657551	21657801	40.0151	35.9722	0.898965	-1.11239
chr8	126525301	126525701	51.1881	46.0088	0.898817	-1.11257
chr20	43357651	43357751	53.8475	48.3782	0.89843	-1.11305
chr15	72039951	72040201	45.9908	41.2974	0.897949	-1.11365
chr9	127071951	127072251	110.926	99.4308	0.896372	-1.11561
chr3	21713851	21714101	112.419	100.686	0.895632	-1.11653
chr2	28806851	28807351	76.714	68.6019	0.894255	-1.11825
chr8	127846301	127846451	53.6424	47.9305	0.893518	-1.11917
chr1	27865401	27865601	89.2663	79.7181	0.893036	-1.11978
chr3	170463151	170463451	110.318	98.456	0.892473	-1.12048
chr11	101741301	101741551	35.7623	31.9121	0.892339	-1.12065
chr10	81923501	81923701	58.1986	51.9185	0.892091	-1.12096
chr3	36404401	36404801	34.6494	30.903	0.891877	-1.12123
chr3	123451351	123451701	80.515	71.7854	0.891578	-1.12161
chr3	168830001	168830301	150.704	134.26	0.890891	-1.12247
chr1	208374651	208374901	58.0662	51.6686	0.889823	-1.12382
chr3	75482101	75482351	61.7869	54.8681	0.888022	-1.1261
chr10	9646901	9647151	76.1105	67.5216	0.887152	-1.1272
chr1	230240501	230240801	185.463	164.341	0.886112	-1.12853
chr4	11700551	11700801	61.6671	54.6252	0.885807	-1.12891
chr19	13278351	13278851	137.222	121.504	0.885458	-1.12936
chr20	23128551	23128951	62.8846	55.6459	0.884888	-1.13009
chr2	238409451	238409901	164.344	145.329	0.8843	-1.13084
chr1	183436951	183437051	14.9674	13.2353	0.884277	-1.13087
chr16	86389201	86389451	30.999	27.4011	0.883936	-1.1313
chr10	71624101	71624551	279.21	246.75	0.883743	-1.13155
chr15	67399351	67399701	120.261	106.078	0.882059	-1.13371
chr7	44775101	44775301	24.3962	21.4428	0.878941	-1.13773
chr15	75959151	75959401	80.0555	70.2945	0.878073	-1.13886
chr21	36208451	36208601	57.5524	50.4032	0.87578	-1.14184
chr13	78503101	78503401	35.9949	31.5223	0.875742	-1.14189
chr2	150999101	150999401	50.9432	44.5968	0.875423	-1.14231
chr3	177063451	177063751	97.1073	84.8738	0.874021	-1.14414
chr2	100438151	100438351	17.2736	15.096	0.873939	-1.14424
chr19	42617751	42618001	80.7185	70.5354	0.873844	-1.14437
chr5	174673251	174673751	48.4909	42.3556	0.873476	-1.14485
chr6	45665451	45665651	122.256	106.538	0.871434	-1.14753
chr6	8080601	8080751	28.7749	25.0618	0.870962	-1.14816
chr15	70767551	70767651	33.2087	28.9219	0.870914	-1.14822
chr21	30517701	30517901	27.9617	24.3379	0.870402	-1.14889
chr6	47136051	47136201	50.4864	43.8327	0.868207	-1.1518
chr1	94158851	94159151	115.354	100.143	0.868133	-1.1519
chr20	52684251	52684501	91.443	79.3358	0.867599	-1.15261
chr3	23782701	23782901	118.173	102.381	0.866371	-1.15424
chr4	74974901	74975351	95.2645	82.4157	0.865125	-1.1559
chr12	31902101	31902501	93.9976	81.3097	0.865019	-1.15604
chr12	130023551	130023701	33.1744	28.6568	0.863822	-1.15765
chr18	3015301	3015601	165.335	142.591	0.862436	-1.15951
chr20	44410001	44410301	21.9959	18.9336	0.860779	-1.16174
chr21	41880001	41880201	52.0781	44.8108	0.860454	-1.16218
chr20	1396551	1397051	174.974	150.523	0.860258	-1.16244
chr6	158461401	158461751	42.3979	36.4667	0.860106	-1.16265
chr2	208548951	208549101	47.7666	40.9907	0.858145	-1.1653
chr19	43624701	43624951	25.0768	21.4761	0.85641	-1.16766
chr12	66025351	66025751	123.917	106.108	0.856286	-1.16783
chr10	14029501	14029801	29.8407	25.5468	0.856107	-1.16808
chr12	76347951	76348051	29.6121	25.3469	0.855965	-1.16827
chr19	1747401	1747751	61.9747	53.0396	0.855827	-1.16846
chr8	119023651	119023901	62.226	53.2115	0.855133	-1.16941
chr17	78765801	78766051	63.089	53.9416	0.855008	-1.16958
chr10	80724901	80725101	102.715	87.7349	0.854156	-1.17075
chr15	96808351	96808451	41.0972	35.1008	0.854092	-1.17083
chr2	28200851	28201051	62.0225	52.9692	0.854033	-1.17092
chr5	172882301	172882701	195.838	167.245	0.853996	-1.17097
chr2	28632251	28632451	33.7352	28.7773	0.853035	-1.17228
chr14	61645451	61645701	127.208	108.366	0.851875	-1.17388
chr2	47420451	47420551	42.872	36.4512	0.850235	-1.17615
chr10	4768301	4768501	35.1055	29.8188	0.849405	-1.17729
chr12	93364801	93365201	29.7346	25.251	0.849211	-1.17756
chr22	27509201	27509451	59.2086	50.2622	0.8489	-1.178
chr13	114616451	114617451	20.0501	16.9707	0.846415	-1.18145
chr7	89351	89651	74.8989	63.2275	0.844172	-1.18459
chr3	151694151	151694301	44.009	37.1296	0.843682	-1.18528
chr2	221093501	221093601	33.5862	28.3341	0.843621	-1.18537
chr2	153261851	153261951	65.3636	55.0937	0.842881	-1.18641
chr3	57436551	57436751	142.627	120.044	0.841669	-1.18812
chr7	100765351	100765551	51.7973	43.5835	0.841424	-1.18846
chr12	19184001	19184251	40.5805	34.1421	0.841341	-1.18858
chr1	41341451	41341701	59.3478	49.8598	0.840128	-1.1903
chr15	44491651	44491901	20.8086	17.474	0.839749	-1.19083
chr4	167356701	167356901	44.2431	37.1448	0.839561	-1.1911
chr5	157030401	157030701	61.4058	51.5222	0.839045	-1.19183
chr6	112525201	112525551	43.3862	36.3886	0.838715	-1.1923
chr8	131108851	131109001	22.6816	18.9899	0.837236	-1.19441
chr5	140900801	140901051	40.8843	34.2033	0.836586	-1.19533
chr12	46824251	46824501	81.7458	68.3695	0.836367	-1.19565
chr21	46432351	46432601	159.098	132.99	0.835897	-1.19632
chr4	153027351	153027601	23.662	19.7639	0.835261	-1.19723
chr11	88269201	88269351	37.0257	30.919	0.835068	-1.19751
chr8	132869001	132869351	75.4711	63.0035	0.834804	-1.19789
chr9	31137301	31137451	50.147	41.7887	0.833324	-1.20001
chr20	13010701	13011001	75.9991	63.31	0.833035	-1.20043
chr7	157102851	157102951	120.094	99.9863	0.832568	-1.2011
chr22	30018151	30018401	181.5	150.946	0.831657	-1.20242
chr16	86665101	86665401	24.6325	20.4832	0.831552	-1.20257
chr6	2684451	2684601	39.6564	32.9382	0.830591	-1.20396
chr17	66818101	66818351	50.9831	42.3365	0.830403	-1.20423
chr22	47150401	47150651	45.5551	37.8054	0.829881	-1.20499
chr10	105668101	105668351	119.58	99.2168	0.829713	-1.20524
chr20	61334951	61335151	20.2321	16.7607	0.828421	-1.20712
chr11	86407151	86407351	56.8694	47.088	0.828001	-1.20773
chr2	228682901	228683501	81.8556	67.7713	0.827938	-1.20782
chr10	114833501	114833901	102.881	85.1485	0.827641	-1.20825
chr8	128864251	128864501	36.25	30.0018	0.827635	-1.20826
chr17	54864401	54864601	75.206	62.1905	0.826935	-1.20928
chr14	59828001	59828101	18.6668	15.3795	0.823897	-1.21374
chr2	101397251	101397401	168.676	138.323	0.820053	-1.21943
chr2	217970551	217970801	46.9135	38.3834	0.818175	-1.22223
chr17	13631201	13631451	26.5693	21.7222	0.817567	-1.22314
chr10	13924001	13924501	144.443	117.996	0.816903	-1.22414
chr6	1325801	1326251	181.272	147.974	0.816313	-1.22502
chr1	235133051	235133401	55.4989	45.3022	0.816272	-1.22508
chr1	94167201	94167601	199.284	162.665	0.81625	-1.22512
chr5	80263401	80263601	26.023	21.2395	0.816181	-1.22522
chr20	33893501	33893951	689.466	562.532	0.815896	-1.22565
chr3	43795251	43795651	83.0926	67.7939	0.815884	-1.22566
chr5	149318651	149318851	54.3308	44.3221	0.815782	-1.22582
chr3	52251201	52251401	69.5882	56.6752	0.814436	-1.22784
chr2	37617751	37617851	68.8772	56.0746	0.814124	-1.22831
chr3	15689201	15689301	188.421	153.353	0.813886	-1.22867
chr8	128981801	128981901	50.5895	41.1231	0.812878	-1.2302
chr5	173191551	173191701	47.7385	38.7861	0.812471	-1.23081
chr1	36818151	36818301	85.6222	69.5197	0.811936	-1.23162
chr5	14265651	14266001	58.8487	47.757	0.811522	-1.23225
chr10	24735851	24735951	26.9098	21.8319	0.811301	-1.23259
chr10	123942801	123942951	40.004	32.4515	0.811204	-1.23273
chr20	25218451	25218751	102.415	83.0011	0.810442	-1.23389
chr10	124254401	124254701	33.69	27.2943	0.81016	-1.23432
chr7	55224001	55224401	126.349	102.346	0.810026	-1.23453
chr15	33117051	33117151	43.9059	35.5492	0.809669	-1.23507
chr5	148352701	148352951	166.394	134.668	0.809334	-1.23558
chr19	13961901	13962301	111.57	90.2429	0.808848	-1.23633
chr5	172879151	172879451	220.585	178.165	0.807691	-1.2381
chr11	99564701	99564801	33.5515	27.09	0.807418	-1.23852
chr1	33899351	33899701	97.7011	78.8524	0.807078	-1.23904
chr14	50988201	50988451	33.7229	27.1679	0.805622	-1.24128
chr2	47452601	47452851	132.524	106.658	0.804822	-1.24251
chr3	170520301	170520551	159.902	128.658	0.80461	-1.24284
chr7	32202801	32202901	21.051	16.9083	0.803207	-1.24501
chr3	127487251	127487501	110.433	88.6417	0.802677	-1.24583
chr16	88365701	88366001	136.899	109.824	0.802225	-1.24653
chr2	33295001	33295251	33.9986	27.2646	0.801933	-1.24699
chr6	151357551	151357801	20.0121	16.0451	0.80177	-1.24724
chr10	100083001	100083301	46.8072	37.5251	0.801694	-1.24736
chr3	30333851	30333951	136.15	109.051	0.800957	-1.24851
chr20	12909701	12910051	94.3498	75.568	0.800934	-1.24854
chr3	15677551	15678201	130.312	104.314	0.800494	-1.24923
chr12	124869801	124870151	94.5332	75.6729	0.80049	-1.24923
chr17	75401001	75401151	48.9721	39.1839	0.800127	-1.2498
chr14	75086351	75086701	62.211	49.7291	0.799362	-1.251
chr10	79152601	79152901	104.23	83.1809	0.798049	-1.25306
chr15	65706151	65706351	33.4445	26.6878	0.797972	-1.25318
chr8	122755301	122755601	46.1785	36.8477	0.797941	-1.25322
chr3	27575251	27575951	185.185	147.748	0.797841	-1.25338
chr11	86452901	86453251	49.0632	39.1277	0.797496	-1.25392
chr12	92531101	92531351	35.4574	28.2323	0.796232	-1.25591
chr7	137663251	137663551	41.2459	32.8386	0.796167	-1.25602
chr10	112159101	112159451	337.906	268.955	0.795947	-1.25637
chr12	105065551	105065801	134.055	106.677	0.79577	-1.25664
chr5	72934551	72934701	115.179	91.6278	0.795524	-1.25703
chr17	69897051	69897301	23.3096	18.5112	0.794147	-1.25921
chr13	32330651	32330801	26.2507	20.7689	0.791174	-1.26394
chr10	4746451	4746701	93.3397	73.8225	0.790901	-1.26438
chr10	112158351	112158651	168.563	133.238	0.790431	-1.26513
chr2	182656001	182656301	126.45	99.9346	0.790309	-1.26533
chr10	6317251	6317601	27.384	21.6223	0.789596	-1.26647
chr3	44927151	44927401	45.2226	35.6711	0.78879	-1.26777
chr21	38282301	38282451	56.5205	44.5689	0.788544	-1.26816
chr8	41009151	41009501	75.4467	59.4432	0.787884	-1.26922
chr7	155744201	155744801	46.2039	36.3997	0.787807	-1.26935
chr8	38895751	38895951	32.1539	25.318	0.787402	-1.27
chr4	114389501	114389751	43.1499	33.9738	0.787343	-1.27009
chr1	218758901	218759151	23.8587	18.7783	0.787065	-1.27054
chr10	3852351	3852701	97.9977	77.1147	0.786903	-1.2708
chr17	64271751	64272051	63.2437	49.7524	0.786678	-1.27117
chr13	76279601	76279801	78.2797	61.444	0.78493	-1.274
chr3	162013151	162013451	70.7408	55.5148	0.784764	-1.27427
chr20	48782601	48782901	86.8068	68.0327	0.783726	-1.27596
chr12	65930701	65930951	37.6467	29.4908	0.783355	-1.27656
chr5	76100201	76100351	426.757	334.225	0.783174	-1.27686
chr4	13909001	13909401	44.9526	35.1963	0.782964	-1.2772
chr3	71161001	71161251	54.3758	42.5486	0.78249	-1.27797
chr19	909251	909451	75.6163	59.1676	0.782471	-1.278
chrX	149369251	149369601	59.7494	46.7432	0.78232	-1.27825
chr12	122430151	122430401	13.4342	10.5	0.78159	-1.27944
chrX	29680801	29681151	34.0186	26.5567	0.780651	-1.28098
chr5	32768151	32768551	51.6759	40.3301	0.780444	-1.28132
chr8	128920151	128920451	113.683	88.5963	0.779328	-1.28316
chr12	101412401	101412601	36.2818	28.2622	0.778964	-1.28376
chr11	12065551	12065851	99.129	77.1678	0.778459	-1.28459
chr6	49524251	49524451	40.4354	31.4335	0.777377	-1.28638
chr18	12607451	12607701	35.814	27.8253	0.776939	-1.2871
chr10	135072701	135073151	114.112	88.5359	0.775871	-1.28887
chr8	131275001	131275201	68.7291	53.2619	0.774953	-1.2904
chr15	67368601	67368851	28.6228	22.1189	0.77277	-1.29405
chr20	19973851	19974101	40.8549	31.5503	0.772253	-1.29491
chr17	15862501	15862801	96.7374	74.5762	0.770914	-1.29716
chr10	128946751	128947001	49.2682	37.9736	0.770753	-1.29743
chr18	7324751	7324951	16.6355	12.7845	0.768506	-1.30123
chr16	27773851	27774101	111.858	85.9095	0.768026	-1.30204
chr1	103345251	103345451	32.2537	24.7503	0.767362	-1.30317
chr2	11076251	11076701	67.2598	51.5831	0.766922	-1.30391
chr21	36590051	36590251	51.9333	39.7923	0.766218	-1.30511
chr11	64622451	64622801	364.723	279.417	0.766108	-1.3053
chr1	235116301	235117001	93.3865	71.5013	0.765649	-1.30608
chr12	105879101	105879351	44.5528	34.0677	0.764658	-1.30777
chr14	65725101	65725551	56.4879	43.1789	0.764392	-1.30823
chr5	172330901	172331101	35.0705	26.7804	0.763615	-1.30956
chr10	3805351	3805701	51.569	39.3466	0.762989	-1.31063
chr10	64720201	64720501	25.6552	19.5613	0.762471	-1.31153
chr3	8671151	8671501	85.7397	65.2937	0.761535	-1.31314
chr7	80352151	80352401	56.6467	43.0852	0.760596	-1.31476
chr6	1481601	1481851	44.6026	33.9192	0.760476	-1.31497
chr1	198412551	198412851	24.0584	18.2939	0.760393	-1.31511
chr1	59608851	59609101	152.239	115.558	0.75906	-1.31742
chr5	56679151	56679351	52.9492	40.1891	0.759012	-1.3175
chr7	55063751	55063951	47.4874	36.0376	0.758887	-1.31772
chr8	129089201	129089451	33.8686	25.6904	0.758532	-1.31834
chr12	89319751	89320001	25.7833	19.5509	0.758278	-1.31878
chr3	190859551	190859851	36.7609	27.848	0.757544	-1.32006
chr4	60419151	60419301	43.4928	32.9021	0.756495	-1.32189
chr10	17010501	17010651	82.5609	62.4339	0.756216	-1.32237
chr20	12949951	12950301	68.1349	51.4989	0.755837	-1.32304
chr6	158184501	158184801	52.5146	39.6844	0.755683	-1.32331
chr10	33527701	33527901	32.3069	24.4088	0.755528	-1.32358
chr4	7651751	7651951	35.4243	26.7514	0.755173	-1.3242
chr20	31057901	31058101	166.558	125.537	0.753713	-1.32676
chr12	9945701	9945801	30.8667	23.1991	0.75159	-1.33051
chr5	159332501	159332751	42.2315	31.6798	0.750147	-1.33307
chr14	61570501	61570801	154.76	116.081	0.750071	-1.33321
chr1	43941751	43941951	123.882	92.9055	0.749951	-1.33342
chr11	12101751	12101951	29.2811	21.9486	0.749581	-1.33408
chr7	2860251	2860401	67.7103	50.6522	0.748073	-1.33677
chr4	10097351	10097501	37.1632	27.7742	0.747359	-1.33805
chr17	67171951	67172151	53.1038	39.6238	0.746158	-1.3402
chr12	124864851	124865001	183.703	137.015	0.745849	-1.34075
chr8	37002351	37002451	52.6992	39.2125	0.744082	-1.34394
chr12	66050651	66051051	151.859	112.994	0.744071	-1.34396
chr6	9400251	9400451	67.7678	50.4018	0.743742	-1.34455
chr5	149849351	149849501	102	75.6838	0.742001	-1.34771
chr3	28095301	28095451	43.256	31.9965	0.739702	-1.3519
chr8	130722801	130723051	98.2396	72.6598	0.739619	-1.35205
chr9	33506651	33506901	79.4329	58.7468	0.739578	-1.35212
chr10	128039201	128039351	39.42	29.1335	0.739054	-1.35308
chr3	98689951	98690451	46.4602	34.3108	0.738499	-1.3541
chr14	55240101	55240451	185.172	136.74	0.73845	-1.35419
chr6	14744251	14744551	59.7062	43.9764	0.736547	-1.35769
chr1	8156751	8157001	36.1533	26.5982	0.735708	-1.35924
chr16	82672051	82672351	39.7062	29.2056	0.735544	-1.35954
chr5	42985601	42986001	53.8206	39.5818	0.73544	-1.35973
chr9	4833201	4833351	40.3513	29.6646	0.735159	-1.36025
chr6	52217301	52217551	69.7749	51.2897	0.735074	-1.36041
chrX	45374951	45375051	29.4587	21.6246	0.734067	-1.36227
chr19	54523501	54523751	166.109	121.789	0.733188	-1.36391
chr10	101726151	101726351	107.777	79.0042	0.733037	-1.36419
chr1	244327401	244327601	72.6234	53.21	0.732685	-1.36484
chr20	52811301	52811601	29.4936	21.603	0.732463	-1.36526
chr11	65239601	65239801	46.996	34.3223	0.730323	-1.36926
chr11	37525651	37526001	24.123	17.6133	0.730147	-1.36959
chr5	131430401	131430601	74.5135	54.4034	0.730114	-1.36965
chr10	123900501	123901001	150.698	109.97	0.729739	-1.37035
chr18	12640401	12640551	62.04	45.2342	0.729114	-1.37153
chr17	70712351	70712601	115.455	84.174	0.729062	-1.37163
chr20	33113651	33114101	81.2274	59.2177	0.729036	-1.37167
chr11	19701751	19702001	88.0584	64.1226	0.728183	-1.37328
chr10	134497951	134498151	52.3512	38.0838	0.727467	-1.37463
chr15	67341251	67341351	91.5794	66.5343	0.72652	-1.37642
chr12	104874651	104874901	26.9483	19.5693	0.726177	-1.37707
chr2	10545701	10545851	45.9768	33.3779	0.725972	-1.37746
chr5	14268351	14268701	139.21	101.015	0.725632	-1.37811
chr3	5065001	5065351	81.6432	59.0779	0.723611	-1.38196
chr15	71588151	71588501	19.2854	13.8993	0.720716	-1.38751
chr8	32189051	32189501	82.8875	59.671	0.719904	-1.38907
chr8	119030901	119031101	180.621	130.026	0.719883	-1.38912
chr10	3848851	3849051	90.746	65.3063	0.71966	-1.38955
chr1	192528651	192528851	43.9633	31.6367	0.719615	-1.38963
chr2	129294851	129295101	18.7176	13.455	0.718845	-1.39112
chr10	62186201	62186401	26.1281	18.7706	0.718406	-1.39197
chr15	100583451	100583551	41.9733	30.1498	0.718309	-1.39216
chr17	38675001	38675251	56.8518	40.765	0.717039	-1.39462
chr17	70417451	70417701	37.3534	26.763	0.71648	-1.39571
chr1	43938251	43938401	118.042	84.5385	0.716172	-1.39631
chr14	79477951	79478451	53.1753	38.0755	0.716037	-1.39658
chr15	80881251	80881551	91.5091	65.3919	0.714594	-1.3994
chr11	34702751	34703051	29.1923	20.8139	0.712994	-1.40254
chr5	148292651	148292951	242.767	172.483	0.710486	-1.40749
chr2	9374901	9375151	108.42	76.9961	0.710164	-1.40813
chr22	27531751	27531901	64.5784	45.8188	0.709507	-1.40943
chr8	127446001	127446351	43.2075	30.653	0.709438	-1.40957
chr3	157077901	157078151	69.0324	48.9558	0.709172	-1.4101
chr1	68850101	68850401	26.2546	18.5964	0.708307	-1.41182
chr10	121439751	121439851	42.899	30.3784	0.708139	-1.41215
chr3	30389151	30389401	95.6189	67.6068	0.707044	-1.41434
chr3	71136551	71136751	138.555	97.8692	0.706354	-1.41572
chr2	106020651	106020851	34.9364	24.6265	0.704897	-1.41865
chr5	169123001	169123451	39.7813	28.0313	0.704634	-1.41918
chr12	47336501	47336601	54.8487	38.6248	0.704206	-1.42004
chr7	50894451	50894801	35.3448	24.8829	0.704006	-1.42044
chr8	89310751	89311001	44.6905	31.453	0.703795	-1.42087
chr3	33402051	33402301	67.7546	47.6268	0.702931	-1.42261
chr15	72045001	72045151	55.4412	38.9655	0.702826	-1.42283
chr6	159271001	159271151	34.88	24.5078	0.702632	-1.42322
chr1	95082951	95083351	42.3314	29.7371	0.702484	-1.42352
chr2	47649801	47650001	38.8418	27.266	0.701974	-1.42455
chr21	36179901	36180151	56.3027	39.4619	0.700889	-1.42676
chr17	47224351	47224601	28.5938	20.0279	0.70043	-1.42769
chr5	153008651	153008851	92.5516	64.8152	0.700314	-1.42793
chr1	201458401	201458551	58.5767	41.0026	0.699981	-1.42861
chr4	14183001	14183151	45.48	31.7597	0.698321	-1.43201
chr9	114505701	114505851	54.1861	37.8375	0.698289	-1.43207
chr16	70838351	70838551	42.7274	29.7933	0.697286	-1.43413
chr7	130597951	130598501	303.411	211.545	0.697223	-1.43426
chr6	144737001	144737351	25.6959	17.914	0.697156	-1.4344
chr5	151121301	151121601	71.7609	50.0169	0.696994	-1.43473
chr6	9405601	9405901	47.3218	32.9642	0.696597	-1.43555
chr18	43382801	43383351	37.3638	26.0139	0.696232	-1.4363
chr11	64624151	64624451	90.0813	62.7108	0.696157	-1.43646
chr3	29736451	29736551	52.918	36.8233	0.695856	-1.43708
chr11	12063851	12064151	31.6403	21.9896	0.694986	-1.43888
chr3	14473801	14474051	90.431	62.815	0.694618	-1.43964
chr5	144741901	144742151	39.6076	27.4952	0.694188	-1.44053
chr4	75240351	75240601	82.4437	57.1746	0.693499	-1.44196
chr13	20994101	20994351	93.0556	64.4919	0.693047	-1.4429
chr5	121305051	121305251	40.9128	28.3312	0.692478	-1.44409
chr12	104613901	104614051	74.8035	51.7224	0.691443	-1.44625
chr20	23136751	23137101	85.9063	59.1178	0.688166	-1.45314
chr11	36171251	36171601	73.7469	50.7398	0.688027	-1.45343
chrX	107279601	107279801	23.9582	16.4475	0.686509	-1.45665
chr7	106358751	106358951	40.3811	27.6785	0.685433	-1.45893
chr9	26293051	26293301	28.084	19.2459	0.685298	-1.45922
chr10	79497351	79497701	129.798	88.913	0.685011	-1.45983
chr9	26261951	26262151	59.7586	40.9258	0.684851	-1.46017
chr3	43808351	43808551	55.5263	37.9992	0.684346	-1.46125
chr10	22535501	22535751	42.2365	28.886	0.68391	-1.46218
chr5	120609851	120610101	20.0404	13.7026	0.68375	-1.46252
chr6	44009401	44009601	32.2213	22.0228	0.683485	-1.46309
chr18	3603551	3603701	94.474	64.4547	0.682249	-1.46574
chr16	80060951	80061301	31.1449	21.2385	0.681927	-1.46643
chr5	42950801	42951051	47.0496	32.0627	0.681466	-1.46743
chr8	23655951	23656301	75.6034	51.514	0.681372	-1.46763
chr11	13283251	13283501	28.1708	19.1581	0.68007	-1.47044
chr9	72513801	72513951	35.4819	24.0744	0.678499	-1.47384
chr8	95254251	95254851	40.1177	27.2111	0.678282	-1.47431
chr4	170146651	170146901	26.7921	18.1343	0.676853	-1.47742
chr1	224730551	224730801	64.1211	43.3865	0.676633	-1.47791
chr7	154997401	154997551	61.2699	41.3671	0.675161	-1.48113
chr3	170444451	170444701	61.8356	41.6922	0.674242	-1.48315
chr21	46783951	46784301	58.397	39.3624	0.674048	-1.48357
chr2	233766751	233766951	21.6462	14.5568	0.672489	-1.48701
chr4	40992651	40992851	88.6046	59.5778	0.672401	-1.48721
chr1	210547301	210547501	35.0741	23.5166	0.670483	-1.49146
chr18	8946151	8946251	54.7105	36.5984	0.668946	-1.49489
chr20	52523601	52524001	51.9999	34.7697	0.668648	-1.49556
chr13	44887051	44887751	75.0276	49.9614	0.665907	-1.50171
chr18	3604701	3604901	79.6438	52.9184	0.664438	-1.50503
chr4	41527251	41527401	154.737	102.722	0.663853	-1.50636
chr4	78617051	78617251	33.4326	22.1583	0.662776	-1.50881
chr2	179735501	179735751	36.2328	24.0101	0.662662	-1.50906
chr20	33896251	33896401	78.9049	52.2511	0.662203	-1.51011
chr5	39102501	39102751	39.2871	25.9951	0.661671	-1.51133
chr12	85859001	85859151	30.9851	20.4656	0.660496	-1.51401
chr8	23398801	23399001	80.5518	53.1724	0.660102	-1.51492
chr10	34817251	34817501	59.2243	39.0514	0.659382	-1.51657
chr5	52300851	52301051	48.6272	32.0595	0.659291	-1.51678
chr3	61560551	61560701	65.2094	42.9194	0.658178	-1.51935
chr5	83597551	83597701	34.7302	22.8586	0.658176	-1.51935
chr12	96821051	96821501	61.7736	40.641	0.657902	-1.51998
chr4	84539701	84539801	25.4301	16.701	0.656739	-1.52267
chr6	11772801	11772901	30.4496	19.9607	0.655531	-1.52548
chr12	18876751	18877051	46.9825	30.7744	0.655017	-1.52668
chr15	74692201	74692551	55.6143	36.3669	0.653912	-1.52926
chr3	177075351	177075551	41.4922	27.1285	0.653821	-1.52947
chr19	31705101	31705351	49.0982	32.0888	0.653564	-1.53007
chr6	18585251	18585751	58.8088	38.4129	0.653184	-1.53096
chr19	45129401	45129551	27.0424	17.6336	0.652072	-1.53357
chr19	2627501	2627851	100.71	65.6575	0.651949	-1.53386
chr5	17128051	17128301	16.3468	10.643	0.651072	-1.53593
chr7	2567501	2567601	33.2513	21.5479	0.648031	-1.54314
chr10	10873101	10873401	74.9988	48.4413	0.645894	-1.54824
chr2	28022101	28022401	216.495	139.631	0.644965	-1.55047
chr7	37071551	37071901	21.1055	13.6096	0.644837	-1.55078
chr17	64269201	64269551	20.3793	13.1406	0.644802	-1.55086
chr2	100496751	100496951	53.6934	34.5787	0.644003	-1.55279
chr8	129800001	129800301	21.3238	13.7185	0.643343	-1.55438
chr10	80734301	80734551	28.422	18.2454	0.641946	-1.55776
chr4	14170601	14170851	73.2591	46.9945	0.641483	-1.55889
chr16	57841201	57841301	62.3703	39.8741	0.639313	-1.56418
chr14	97573501	97573801	48.8714	31.2355	0.639137	-1.56461
chr6	130005201	130005451	79.0059	50.474	0.638863	-1.56528
chr11	86235201	86235501	91.1856	58.2212	0.638492	-1.56619
chr16	51914751	51914951	33.0995	21.1334	0.638482	-1.56622
chr3	43800851	43801051	123.097	78.5621	0.638211	-1.56688
chr17	43201451	43201751	56.3614	35.8618	0.636283	-1.57163
chr12	115371301	115371601	38.3549	24.3958	0.636054	-1.57219
chr11	129509251	129509551	21.1211	13.4231	0.635531	-1.57349
chr1	210771251	210771401	52.2274	33.1391	0.634516	-1.576
chr14	35169401	35169651	60.0933	37.9626	0.631728	-1.58296
chr14	65709501	65709701	67.1847	42.3187	0.629885	-1.58759
chr2	101519401	101519601	47.8126	30.0027	0.627506	-1.59361
chr10	33553201	33553501	344.241	215.972	0.627386	-1.59392
chr2	173117951	173118351	40.1875	25.1637	0.626159	-1.59704
chr9	88963451	88963701	22.7235	14.1966	0.624755	-1.60063
chr12	123431451	123431701	81.247	50.6522	0.623435	-1.60402
chr2	31607751	31607851	68.8433	42.8726	0.622756	-1.60576
chr15	71587601	71588101	98.7654	61.4174	0.621851	-1.6081
chr12	52541151	52541451	134.396	83.529	0.621512	-1.60898
chr3	193587451	193587901	177.067	110.001	0.621241	-1.60968
chr1	101062701	101062901	46.8779	29.1018	0.620799	-1.61083
chr2	201652201	201652401	34.6626	21.5142	0.620675	-1.61115
chr11	1147901	1148251	96.2572	59.6633	0.619832	-1.61334
chr10	17065501	17065651	40.668	25.198	0.619604	-1.61393
chr1	224752901	224753151	47.9176	29.629	0.618331	-1.61726
chr3	45175301	45175651	149.076	92.1477	0.618128	-1.61779
chr22	30601851	30602051	112.064	69.1604	0.617151	-1.62035
chr3	195442901	195443201	25.5328	15.6679	0.613638	-1.62962
chr13	95736101	95736351	23.0048	14.0586	0.611115	-1.63635
chr3	134146201	134146601	317.273	193.651	0.610361	-1.63838
chr5	141824951	141825201	113.945	69.1509	0.606878	-1.64778
chr19	39184201	39184401	173.08	105.011	0.60672	-1.64821
chr3	78190551	78190751	47.1922	28.599	0.606012	-1.65013
chr4	84772451	84772601	41.0829	24.8929	0.605918	-1.65039
chr14	23584301	23584501	25.3712	15.3453	0.604829	-1.65336
chr14	80892001	80892401	97.5651	58.9504	0.604216	-1.65504
chr8	141319751	141319951	23.3233	14.0756	0.603501	-1.657
chr9	110267151	110267401	49.3189	29.758	0.603379	-1.65733
chr5	64494651	64494901	22.6173	13.6377	0.602975	-1.65844
chr11	29343401	29343601	59.7898	36.0248	0.602524	-1.65969
chr8	10568751	10569001	128.665	77.5038	0.602369	-1.66011
chr9	137494401	137494801	116.131	69.7502	0.600614	-1.66496
chr14	61614801	61615051	241.697	145.086	0.600281	-1.66589
chr5	172285751	172286301	95.8789	57.3949	0.598618	-1.67051
chr5	127563651	127564001	53.9925	32.2955	0.598148	-1.67183
chr2	120010501	120010651	51.109	30.4733	0.596242	-1.67717
chr12	13359401	13359551	123.471	73.1794	0.592686	-1.68723
chr1	77464451	77464551	62.0422	36.7664	0.592603	-1.68747
chr7	151297101	151297201	44.4871	26.3241	0.591725	-1.68997
chr4	41515651	41515801	49.5515	29.3066	0.591437	-1.6908
chr21	43378251	43378501	36.7755	21.7194	0.590596	-1.69321
chr21	36604951	36605151	37.0654	21.8851	0.590445	-1.69364
chr15	74823701	74824051	125.924	74.343	0.59038	-1.69382
chr5	146111551	146111851	53.9116	31.746	0.588853	-1.69822
chr7	139366851	139367101	25.2746	14.8819	0.588809	-1.69834
chr10	4813651	4813801	50.4384	29.6837	0.588515	-1.69919
chr8	8395401	8395551	24.3117	14.2805	0.587391	-1.70244
chr7	2001351	2001851	89.4036	52.5011	0.587238	-1.70289
chr2	139880301	139880651	35.2218	20.674	0.586966	-1.70368
chr11	33711851	33712401	177.997	104.34	0.58619	-1.70593
chr7	102516301	102516601	65.2999	38.2722	0.586099	-1.7062
chr17	70389701	70390051	136.154	79.6989	0.585357	-1.70836
chr10	4322801	4323001	10.5255	6.15213	0.584498	-1.71087
chr13	113832551	113832701	38.417	22.4448	0.584241	-1.71162
chr6	119451201	119451351	34.9637	20.4252	0.584182	-1.71179
chr1	94270001	94270201	76.5011	44.6818	0.584068	-1.71213
chr11	86643051	86643301	25.644	14.9717	0.58383	-1.71283
chr5	92525601	92525801	20.648	12.0414	0.583177	-1.71475
chr12	113277251	113277451	128.652	74.9569	0.582634	-1.71634
chr7	41229501	41229751	86.5335	50.2313	0.580484	-1.7227
chr2	231658751	231659051	111.138	64.4593	0.579994	-1.72416
chr17	69435001	69435251	59.0419	34.1675	0.578698	-1.72802
chr13	114488051	114488451	85.9174	49.7131	0.578615	-1.72826
chr8	143316451	143316751	96.5923	55.8599	0.578306	-1.72919
chr5	55164601	55164951	22.0162	12.6818	0.576022	-1.73605
chr6	140087051	140087251	45.0102	25.9023	0.575477	-1.73769
chr1	155931801	155932051	103.645	59.3214	0.572349	-1.74718
chr8	25203001	25203251	56.9797	32.6024	0.572175	-1.74772
chr6	38229851	38230101	34.771	19.8544	0.571003	-1.7513
chr6	52906951	52907251	57.9796	33.1048	0.570974	-1.75139
chr8	128093051	128093401	32.3159	18.3908	0.569094	-1.75718
chr1	221613351	221613651	140.282	79.786	0.568754	-1.75823
chr2	181386051	181386351	57.8116	32.8754	0.568665	-1.75851
chr5	134582601	134582901	48.1429	27.3427	0.56795	-1.76072
chr1	144891701	144892101	42.69	24.2293	0.567562	-1.76192
chr5	97645451	97645951	142.091	80.5365	0.566796	-1.7643
chr3	134046601	134046751	66.5787	37.7285	0.566675	-1.76468
chr1	222013151	222013451	59.3441	33.5604	0.565523	-1.76828
chr13	50985451	50985851	17.3078	9.75376	0.563548	-1.77447
chr1	55909251	55909551	57.5347	32.3993	0.563126	-1.7758
chr3	62587251	62587551	73.4317	41.3464	0.563059	-1.77601
chr3	99766301	99766601	204.949	115.299	0.562573	-1.77755
chr12	26306351	26306601	22.3408	12.5619	0.562286	-1.77846
chr10	78112201	78112351	25.8747	14.5136	0.560919	-1.78279
chr3	12447301	12447551	20.1121	11.2741	0.560561	-1.78393
chr5	141851951	141852201	120.656	67.6051	0.560312	-1.78472
chr6	40965301	40965501	26.7957	14.9991	0.559757	-1.78649
chr13	65297951	65298201	44.6744	24.9998	0.559601	-1.78699
chr6	38250751	38251051	17.4342	9.74217	0.558798	-1.78956
chrX	152064651	152065301	36.9786	20.6522	0.558489	-1.79054
chr17	76325551	76325801	95.0719	52.9941	0.55741	-1.79401
chr8	129195451	129195851	167.865	93.4652	0.556789	-1.79601
chr1	163138001	163138151	30.8618	17.162	0.556091	-1.79827
chr2	45465351	45465551	63.0857	34.9702	0.554328	-1.80399
chr2	95981801	95982051	78.4852	43.4833	0.554031	-1.80495
chr3	106484201	106484501	52.369	28.9844	0.553465	-1.8068
chr22	30602951	30603201	243.088	134.457	0.553122	-1.80792
chrX	119683901	119684101	29.085	16.0857	0.553057	-1.80813
chr3	15688451	15688701	84.728	46.5383	0.549268	-1.82061
chr1	115722001	115722501	79.5641	43.6948	0.549177	-1.82091
chr17	76330701	76330951	82.7444	45.4127	0.548831	-1.82205
chr3	65941851	65942051	101.261	55.5418	0.5485	-1.82315
chr16	82687601	82687801	72.2556	39.4461	0.545925	-1.83175
chr14	65721701	65721951	65.6684	35.8135	0.545369	-1.83362
chr11	43852501	43852851	9.13813	4.97544	0.54447	-1.83665
chr3	134565851	134566001	38.4831	20.9473	0.544324	-1.83714
chr3	189626501	189626801	35.5504	19.3431	0.544105	-1.83788
chr1	44300901	44301001	43.1795	23.4478	0.543031	-1.84152
chr8	134230101	134230451	75.9675	41.2446	0.542924	-1.84188
chr18	11325351	11325501	75.2604	40.8238	0.542434	-1.84354
chr1	14672751	14672951	24.6671	13.3795	0.542401	-1.84365
chr6	37102451	37102651	41.5652	22.5393	0.542263	-1.84412
chr10	4713851	4714101	57.5297	31.1252	0.541029	-1.84833
chr6	166970501	166970651	47.5859	25.7261	0.540625	-1.84971
chr5	52315201	52315501	46.6772	25.2284	0.540486	-1.85019
chr6	16766551	16766751	51.6665	27.9059	0.540116	-1.85146
chr3	81792601	81792801	29.551	15.9422	0.53948	-1.85364
chr16	86698151	86698451	181.502	97.8303	0.539005	-1.85527
chr5	60609801	60610201	85.4265	45.9973	0.538443	-1.85721
chr20	10982551	10982801	27.6516	14.8671	0.53766	-1.85991
chr5	149696701	149697201	90.4841	48.6122	0.537246	-1.86135
chr9	109655001	109655251	50.8627	27.2787	0.536321	-1.86456
chr20	42410901	42411151	65.1066	34.8847	0.535809	-1.86634
chr6	143206651	143206851	66.8301	35.7759	0.535327	-1.86802
chr22	30606401	30606801	134.601	71.7243	0.532865	-1.87665
chr20	49596801	49597051	58.8336	31.3063	0.532117	-1.87928
chr13	110492651	110493201	99.1782	52.7678	0.53205	-1.87952
chr3	45147401	45147601	88.1255	46.8103	0.531178	-1.88261
chr2	113998451	113998951	62.0794	32.9359	0.530545	-1.88486
chr17	70358601	70359201	33.0648	17.5366	0.53037	-1.88548
chr13	44888001	44888201	32.8256	17.3923	0.52984	-1.88736
chr5	76086351	76086801	62.4594	32.9637	0.527762	-1.89479
chr10	4812951	4813251	234.8	123.786	0.527197	-1.89682
chr10	124963351	124963551	30.1134	15.8546	0.526495	-1.89935
chr11	9587601	9587901	39.3406	20.6948	0.526043	-1.90099
chr12	30947951	30948451	44.4123	23.327	0.525238	-1.9039
chr4	11499701	11499851	52.4996	27.4562	0.522979	-1.91212
chr6	40904601	40904951	55.3415	28.9338	0.522824	-1.91269
chr5	133839051	133839251	98.9087	51.6676	0.522377	-1.91433
chr9	112794201	112794351	27.2651	14.2367	0.522158	-1.91513
chr12	120668451	120668651	66.2166	34.5704	0.52208	-1.91542
chr10	114149301	114149551	97.1713	50.6337	0.521077	-1.9191
chrX	45557001	45557151	31.8378	16.5831	0.520864	-1.91989
chr4	26223401	26223601	25.415	13.2157	0.519995	-1.92309
chr2	10430001	10430301	78.9656	40.916	0.518149	-1.92995
chr5	52656701	52657001	57.0108	29.4839	0.517163	-1.93363
chr10	33269451	33269751	63.8089	32.9993	0.517158	-1.93365
chr8	54426701	54427101	88.1628	45.5828	0.51703	-1.93412
chr11	34676951	34677301	58.9611	30.4237	0.515996	-1.938
chr2	10633901	10634051	100.398	51.7995	0.515942	-1.9382
chr3	99988601	99988851	35.0513	18.0221	0.514164	-1.94491
chr19	16987851	16988001	96.6984	49.6326	0.513272	-1.94828
chr6	16339251	16339401	30.9451	15.8598	0.512513	-1.95117
chr6	33558051	33558301	65.939	33.6354	0.510098	-1.96041
chr20	57198951	57199301	83.6509	42.6301	0.509619	-1.96225
chr2	182675601	182675851	28.1621	14.3499	0.509544	-1.96254
chr2	235930401	235930701	61.7613	31.4624	0.509419	-1.96302
chr17	70387551	70387651	38.9002	19.8153	0.509389	-1.96314
chr20	7478701	7478951	47.5115	24.1643	0.508599	-1.96618
chr15	75335451	75335651	123.941	63.0272	0.508526	-1.96647
chr18	2302651	2302801	79.2234	40.2817	0.508457	-1.96673
chr5	151124651	151125101	136.737	69.4997	0.508273	-1.96745
chr4	81048551	81048801	195.128	99.0516	0.507624	-1.96996
chr19	39564301	39564651	174.91	88.735	0.507318	-1.97115
chr9	112578801	112579151	59.6137	30.2113	0.506785	-1.97322
chr8	128307051	128307301	35.6619	18.0477	0.506077	-1.97599
chr8	126980901	126981051	34.6493	17.5237	0.505745	-1.97728
chr8	49701301	49701601	38.0104	19.2046	0.505246	-1.97923
chr20	45962951	45963201	49.503	24.9812	0.504641	-1.98161
chr1	118364451	118364701	78.0215	39.2827	0.503485	-1.98616
chr11	71010451	71010801	119.48	60.0923	0.502947	-1.98828
chr14	53373101	53373351	17.1505	8.6254	0.502924	-1.98837
chr9	117657151	117657401	51.552	25.8789	0.501995	-1.99205
chr12	106690101	106690351	38.5005	19.3191	0.501789	-1.99287
chr5	102782601	102782851	19.614	9.8396	0.501662	-1.99337
chr20	50149851	50150101	91.5947	45.901	0.501131	-1.99548
chr2	236303201	236303451	19.1264	9.58261	0.501014	-1.99595
chr12	31671801	31672001	72.2197	36.1804	0.500977	-1.9961
chr8	118411151	118411351	29.6533	14.8276	0.500031	-1.99987
chr20	34472051	34472151	55.9358	27.9689	0.500017	-1.99993
chr7	55201501	55201751	82.6028	41.1899	0.498651	-2.00541
chr4	164615051	164615301	25.9667	12.9256	0.497776	-2.00894
chr17	6426751	6427001	81.1278	40.231	0.495897	-2.01655
chr14	42684151	42684451	43.9609	21.7727	0.495275	-2.01908
chr3	99614751	99615001	18.5361	9.17176	0.494805	-2.021
chr6	31528201	31528451	133.858	66.2318	0.494793	-2.02105
chr9	32705201	32705551	17.6072	8.68305	0.493153	-2.02777
chr9	117655951	117656201	32.1241	15.761	0.490628	-2.03821
chr3	57969501	57969801	118.154	57.9064	0.490092	-2.04043
chr20	49951951	49952301	68.4238	33.5173	0.489849	-2.04145
chr16	77332751	77332851	72.2589	35.3931	0.489809	-2.04161
chr10	3797251	3797601	61.3603	29.9751	0.48851	-2.04704
chr4	84469551	84469901	92.8364	45.1881	0.486749	-2.05445
chr11	86171051	86171301	25.7446	12.5259	0.486544	-2.05531
chr16	19010101	19010301	36.1176	17.5571	0.48611	-2.05715
chr11	131941951	131942401	110.687	53.641	0.484617	-2.06348
chr8	102171151	102171801	26.0997	12.6476	0.484587	-2.06361
chr1	59314501	59314851	163.151	78.5699	0.481577	-2.07651
chr1	38000151	38000401	16.5427	7.95621	0.480951	-2.07921
chr7	126341201	126341351	81.2201	39.0439	0.480717	-2.08023
chr5	33050001	33050451	65.5611	31.4791	0.48015	-2.08268
chr16	87491401	87491601	48.6128	23.2665	0.478608	-2.08939
chr3	197121501	197121901	281.156	134.471	0.478277	-2.09084
chr3	194247901	194248251	106.055	50.5343	0.47649	-2.09868
chr11	86454501	86454801	45.84	21.8372	0.476379	-2.09917
chr6	151362251	151362651	96.6446	45.8947	0.474881	-2.10579
chr7	130523501	130523801	9.62249	4.56794	0.474715	-2.10653
chr6	151381301	151381601	41.476	19.6646	0.47412	-2.10917
chr13	87741751	87741951	20.1716	9.55921	0.473894	-2.11018
chr2	46191401	46191651	91.4155	43.2858	0.473506	-2.11191
chr11	86303901	86304301	77.8351	36.8018	0.472818	-2.11498
chr10	127751051	127751351	23.0388	10.8859	0.472504	-2.11638
chr14	95731801	95732151	126.615	59.7905	0.472224	-2.11764
chr5	134577751	134578101	68.2723	31.9088	0.467376	-2.13961
chr14	61933001	61933151	29.0287	13.4646	0.463836	-2.15593
chr5	9046851	9047151	20.4902	9.49821	0.463548	-2.15727
chr9	130099201	130099301	28.2616	13.0661	0.462329	-2.16296
chr1	224003601	224003801	46.1566	21.3253	0.462021	-2.1644
chr8	10657401	10657601	36.47	16.8342	0.461591	-2.16642
chr3	193807351	193807601	86.6787	39.9803	0.461248	-2.16803
chr5	72666501	72666801	91.2343	42.0154	0.460522	-2.17145
chr11	34226451	34226801	26.2012	12.0402	0.459531	-2.17613
chr10	127887901	127888101	62.0068	28.4844	0.459375	-2.17687
chr5	8829401	8829701	19.7089	9.02912	0.458125	-2.18281
chr5	86409851	86410001	34.04	15.5863	0.457881	-2.18397
chr3	32461901	32462051	93.8048	42.9111	0.457451	-2.18603
chr2	46644301	46644601	49.022	22.3511	0.455941	-2.19327
chr3	81793601	81793801	22.5783	10.2896	0.455732	-2.19427
chr4	113004451	113004701	44.564	20.2202	0.453735	-2.20393
chr18	12296101	12296351	49.4369	22.3538	0.452168	-2.21157
chr12	94018851	94019051	51.0591	23.087	0.452161	-2.2116
chr6	155492351	155492551	26.7669	12.0499	0.450182	-2.22133
chr10	30092601	30092901	60.9214	27.4046	0.449835	-2.22304
chr18	24060901	24061151	51.6722	23.2316	0.449597	-2.22422
chr11	37526551	37526801	48.5709	21.8182	0.449204	-2.22616
chr10	80015901	80016201	66.1978	29.6896	0.448498	-2.22966
chr7	131310601	131310801	87.5054	39.2459	0.448497	-2.22967
chr1	109373201	109373451	69.9018	31.303	0.447814	-2.23307
chr10	75659201	75659401	236.135	104.865	0.444091	-2.25179
chr5	13566951	13567251	54.4696	24.1529	0.443419	-2.2552
chr20	5635351	5635451	52.0558	23.0735	0.443245	-2.25609
chr5	157812001	157812451	35.2813	15.634	0.443125	-2.2567
chr9	117453351	117453651	46.6186	20.5598	0.441022	-2.26746
chr1	243451051	243451251	47.0906	20.7618	0.440891	-2.26814
chr5	14809801	14810051	51.4766	22.6777	0.440544	-2.26992
chr13	93491201	93491351	44.1268	19.3945	0.439518	-2.27522
chr4	187657101	187657301	37.3387	16.3806	0.438704	-2.27944
chr6	73742401	73742551	44.847	19.4677	0.434092	-2.30366
chr1	31282501	31282651	31.5883	13.7013	0.433746	-2.3055
chr10	4855201	4855451	49.4905	21.4583	0.433584	-2.30636
chr10	69913401	69913751	48.6294	21.0848	0.433581	-2.30637
chr2	145115651	145115801	26.2929	11.3891	0.433161	-2.30861
chr20	42473651	42473751	50.2978	21.7865	0.43315	-2.30867
chr3	152939651	152939901	243.584	104.927	0.430764	-2.32146
chr2	214103751	214103901	73.5319	31.6745	0.430759	-2.32148
chr11	12051601	12051851	17.4103	7.49593	0.430546	-2.32263
chr12	76256851	76257251	35.6601	15.3421	0.430232	-2.32433
chr4	5760601	5760851	47.6581	20.4894	0.429926	-2.32598
chr15	96816901	96817351	78.0669	33.5492	0.429749	-2.32694
chr2	37789501	37789651	65.9694	28.2952	0.428914	-2.33147
chr14	69162051	69162351	120.794	51.7949	0.428787	-2.33216
chr8	128911601	128911851	44.3267	18.9936	0.428492	-2.33377
chr2	101510401	101510601	46.6905	19.9871	0.428077	-2.33603
chr6	138129451	138129651	21.7229	9.26468	0.426494	-2.3447
chr10	89916201	89916401	33.2066	14.1555	0.426286	-2.34584
chr5	139691751	139691951	66.1581	28.201	0.426267	-2.34595
chr3	23782051	23782301	56.8531	24.2326	0.426232	-2.34614
chr19	4713601	4713901	139.465	59.3944	0.425873	-2.34812
chr2	110907501	110907701	13.9995	5.95572	0.425423	-2.3506
chr5	72617601	72617951	97.9881	41.6542	0.425095	-2.35242
chr14	62431851	62432051	34.379	14.5601	0.423516	-2.36118
chr6	4355601	4355751	63.0834	26.5997	0.42166	-2.37158
chr8	37401401	37401651	81.3704	34.2898	0.421404	-2.37302
chr6	48794651	48795351	91.5336	38.5683	0.421357	-2.37328
chr14	32407001	32407251	46.826	19.7022	0.420753	-2.37669
chr12	117780601	117780751	66.3445	27.7005	0.417525	-2.39506
chr18	26744151	26744401	8.47739	3.53917	0.417484	-2.3953
chr15	33066301	33066451	79.8842	33.2037	0.415648	-2.40588
chr10	11836001	11836251	164.393	68.3277	0.415636	-2.40595
chr14	51909351	51909801	40.7409	16.8407	0.41336	-2.4192
chr10	33654801	33655351	94.7674	39.1296	0.412902	-2.42188
chr3	45106501	45106751	100.809	41.6015	0.412675	-2.42321
chr10	121282651	121282851	83.8167	34.508	0.411707	-2.42891
chr15	80324901	80325151	36.4862	14.9566	0.409926	-2.43947
chr11	34621101	34621401	58.4289	23.8661	0.408464	-2.4482
chr11	130507001	130507201	37.1561	15.176	0.40844	-2.44834
chr20	23129001	23129251	73.0403	29.8243	0.408326	-2.44902
chr2	70173801	70173951	124.738	50.9293	0.40829	-2.44924
chr11	46575851	46576001	23.8795	9.74343	0.408025	-2.45083
chr13	34731251	34731451	29.6105	12.0763	0.407838	-2.45195
chr7	139365601	139365851	105.066	42.8154	0.407509	-2.45394
chr11	86343851	86344201	87.028	35.3446	0.406129	-2.46227
chr1	186157401	186157651	30.4161	12.3386	0.40566	-2.46512
chr12	94184601	94184851	53.6036	21.6646	0.404164	-2.47424
chr3	101647801	101648101	62.4274	25.2143	0.403898	-2.47587
chr6	40746001	40746251	56.5865	22.7449	0.401949	-2.48788
chr8	10009801	10010101	27.5568	11.0338	0.400402	-2.49749
chr20	49055601	49055901	54.2003	21.6767	0.399938	-2.50039
chr5	37723101	37723301	31.1	12.4174	0.399273	-2.50455
chr9	18490651	18490951	98.1124	39.0029	0.397533	-2.51552
chr12	104997301	104997651	85.7849	34.1022	0.397532	-2.51552
chr20	62504851	62505101	36.2146	14.391	0.397382	-2.51647
chr2	102133851	102134101	108.545	42.8829	0.395069	-2.53121
chr15	74689301	74689651	52.3874	20.6777	0.394707	-2.53352
chr1	209212701	209212951	43.5775	17.1501	0.393553	-2.54095
chr3	18140501	18140851	64.4952	25.3747	0.393435	-2.54171
chr2	2275501	2275601	71.8621	28.2262	0.392784	-2.54593
chr7	7478551	7478851	17.3973	6.82185	0.392122	-2.55023
chr12	21226801	21227051	53.7484	20.8846	0.388562	-2.57359
chr14	52822001	52822101	59.018	22.9209	0.388372	-2.57485
chr19	35809901	35810251	167.316	64.7676	0.387098	-2.58333
chr3	188004001	188004251	55.9673	21.6474	0.386787	-2.5854
chr2	181521851	181522051	41.7133	16.0159	0.383952	-2.60449
chr10	17117551	17117851	34.8971	13.3844	0.38354	-2.60729
chr15	79932551	79932801	29.8047	11.419	0.383127	-2.6101
chr5	14190651	14190751	42.7774	16.3764	0.382829	-2.61214
chr17	39560251	39560501	60.7826	23.1521	0.3809	-2.62536
chr3	174668951	174669101	25.1916	9.59398	0.380841	-2.62577
chr3	106447151	106447451	38.0408	14.4543	0.379969	-2.63179
chr8	128222601	128222901	21.6576	8.19009	0.378162	-2.64437
chr13	106572701	106572951	27.6945	10.4455	0.377169	-2.65133
chr5	148551851	148552151	16.4457	6.19793	0.376871	-2.65342
chr6	17355051	17355151	32.6607	12.2801	0.375991	-2.65964
chr6	40747201	40747451	150.44	56.3678	0.374687	-2.66889
chr3	45686401	45686601	31.75	11.8906	0.374508	-2.67017
chr11	46316251	46316451	38.7104	14.4772	0.373987	-2.67389
chr11	72343451	72343751	78.9095	29.393	0.37249	-2.68463
chr5	143301101	143301401	54.865	20.3692	0.371259	-2.69354
chr17	42872401	42872601	40.7713	15.0845	0.369978	-2.70286
chr8	53676901	53677201	29.5915	10.9096	0.368673	-2.71243
chr1	59221301	59221501	60.2906	22.173	0.367769	-2.7191
chr14	63160801	63161101	78.0018	28.672	0.367582	-2.72048
chr12	90163001	90163301	31.5647	11.5559	0.366101	-2.73148
chr2	181388751	181388951	89.0287	32.5193	0.365268	-2.73772
chr4	88817501	88817701	60.4801	22.0484	0.364555	-2.74307
chr8	94886201	94886601	107.025	39.0083	0.364478	-2.74365
chr10	80691701	80691801	57.8768	21.0423	0.363571	-2.75049
chr10	17105001	17105401	22.3059	8.10962	0.363564	-2.75055
chr2	239348151	239348451	196.757	70.9795	0.360747	-2.77203
chr5	10720051	10720501	114.614	41.3271	0.360577	-2.77334
chr3	185447251	185447451	91.2045	32.7246	0.358804	-2.78704
chr3	8781851	8782101	50.5356	18.0294	0.356767	-2.80295
chr1	178506001	178506401	40.2746	14.364	0.356651	-2.80386
chr7	100743451	100743701	31.6802	11.1989	0.353498	-2.82887
chr14	72930101	72930351	66.9277	23.626	0.353007	-2.8328
chr2	47496901	47497301	142.854	50.2854	0.352005	-2.84087
chr3	141087201	141087351	68.6173	24.022	0.350087	-2.85643
chr10	81093351	81093501	60.6516	21.1996	0.349531	-2.86097
chr3	16024501	16024601	28.8871	10.068	0.348528	-2.86921
chr12	76338301	76338601	99.6783	34.5616	0.346731	-2.88408
chr3	11330901	11331101	40.3685	13.9536	0.345655	-2.89306
chr9	127574851	127575001	30.8385	10.658	0.345606	-2.89347
chr10	78923751	78924101	112.992	38.9575	0.344782	-2.90038
chr5	33789051	33789301	31.5641	10.8717	0.344434	-2.90332
chr2	217180751	217181001	12.1991	4.13584	0.339029	-2.9496
chr9	117481201	117481401	63.2586	21.4381	0.338896	-2.95076
chr2	169067701	169068001	62.7863	21.2422	0.338325	-2.95574
chr11	35236301	35236601	23.2989	7.83554	0.336306	-2.97349
chr2	9320001	9320251	83.5325	28.0827	0.336188	-2.97452
chr11	68848151	68848251	62.2501	20.9188	0.336045	-2.9758
chr5	74861901	74862101	41.1022	13.7346	0.334157	-2.9926
chr1	90868751	90869051	45.7237	15.249	0.333503	-2.99847
chr10	69895751	69896451	74.0251	24.6854	0.333474	-2.99873
chr1	152489801	152490051	51.9769	17.2808	0.332472	-3.00777
chr12	101624551	101624751	44.5386	14.7971	0.33223	-3.00997
chr5	10705151	10705251	70.406	23.2302	0.329946	-3.0308
chr6	37544251	37544551	62.4691	20.5939	0.329665	-3.03338
chr9	111239801	111240051	32.1605	10.6014	0.329641	-3.03361
chr14	51865751	51865951	34.1812	11.2238	0.328362	-3.04542
chr8	49504201	49504501	47.4098	15.5533	0.32806	-3.04822
chr1	97743501	97743801	32.7089	10.7021	0.327191	-3.05631
chr10	2256251	2256551	79.0999	25.7809	0.325928	-3.06816
chr16	27297901	27298001	34.5804	11.2638	0.325728	-3.07005
chr16	66416351	66416551	55.459	17.9543	0.32374	-3.0889
chr20	16508901	16509001	29.435	9.43752	0.320622	-3.11894
chr5	172295651	172295801	87.5396	28.0195	0.320077	-3.12424
chr3	175455701	175455901	66.0092	21.0088	0.318271	-3.14198
chr19	3155151	3155401	223.446	70.8392	0.317031	-3.15426
chr8	141601501	141601751	65.0442	20.5417	0.315811	-3.16645
chr10	78920451	78920751	34.0534	10.75	0.31568	-3.16776
chr2	62805151	62805451	73.6919	23.2241	0.315151	-3.17308
chr8	134664151	134664401	33.0794	10.4245	0.315135	-3.17324
chr17	51799851	51800051	34.3232	10.7503	0.313209	-3.19275
chr5	95414901	95415101	35.3944	11.0794	0.313028	-3.19461
chr3	148183951	148184101	54.7833	17.0326	0.310908	-3.21638
chr5	105733551	105733701	24.9996	7.77258	0.310908	-3.21639
chr5	34586301	34586501	39.5324	12.2872	0.310813	-3.21737
chr1	234792851	234793301	85.2933	26.387	0.309367	-3.2324
chr12	114165351	114165851	169.071	52.1605	0.308512	-3.24137
chr1	92116351	92116701	18.9392	5.81952	0.307273	-3.25443
chr8	10568351	10568601	67.1995	20.6024	0.306586	-3.26173
chr7	44418451	44418651	55.4219	16.9354	0.305573	-3.27254
chr17	65418001	65418351	59.1304	18.0632	0.305481	-3.27352
chr5	67342301	67342501	33.5158	10.1864	0.303928	-3.29025
chr5	149894301	149894501	62.1027	18.8639	0.303753	-3.29214
chr1	210013301	210013501	36.1857	10.947	0.302521	-3.30555
chr10	9297151	9297351	34.2644	10.3525	0.302136	-3.30976
chr8	122174601	122174901	20.9836	6.29117	0.299814	-3.3354
chr5	86416451	86416701	83.8903	25.0406	0.298493	-3.35017
chr18	26745301	26745551	111.206	33.0735	0.297407	-3.36239
chr1	79297451	79297651	49.065	14.5819	0.297196	-3.36478
chr1	214601301	214601401	71.5224	21.2457	0.29705	-3.36644
chr3	71150201	71150451	20.5543	6.10224	0.296883	-3.36833
chr8	135904901	135905151	96.9866	28.3623	0.292435	-3.41956
chr13	80614701	80615151	58.2949	17.0071	0.291742	-3.42768
chr7	115967951	115968101	33.204	9.65587	0.290804	-3.43874
chr6	9521051	9521301	36.0466	10.4778	0.290674	-3.44028
chr3	159572551	159572801	25.2545	7.28947	0.28864	-3.46452
chr10	134479501	134479801	40.2176	11.596	0.288333	-3.46822
chr8	80705951	80706151	29.1856	8.31636	0.284947	-3.50942
chr14	73110051	73110301	27.1131	7.70219	0.284077	-3.52017
chr10	99408901	99409001	41.7523	11.7898	0.282374	-3.54141
chr1	201237101	201237351	70.6281	19.843	0.28095	-3.55935
chr1	145652351	145652551	28.6622	8.04877	0.280815	-3.56107
chr15	72083501	72083801	90.1415	25.2692	0.280328	-3.56725
chr1	30042801	30043451	57.465	16.0873	0.27995	-3.57206
chr3	99620151	99620351	37.3718	10.4249	0.278952	-3.58485
chr6	35116251	35116451	41.0267	11.4271	0.278528	-3.5903
chr22	46364951	46365301	101.459	28.1055	0.277015	-3.60991
chr14	58192401	58192701	36.1031	9.98816	0.276656	-3.61459
chr16	89647751	89647951	159.032	43.5297	0.273716	-3.65342
chr18	55480601	55480751	50.0677	13.6602	0.272835	-3.66522
chr19	39569251	39569501	114.086	31.1008	0.272609	-3.66825
chr10	89917751	89917901	14.0823	3.82913	0.27191	-3.67769
chr17	51704951	51705201	43.7258	11.8823	0.271746	-3.6799
chr10	135106701	135107051	49.4043	13.3284	0.269783	-3.70668
chr15	74818401	74818751	32.1755	8.66318	0.269248	-3.71405
chr19	2491601	2491801	28.2492	7.59943	0.269014	-3.71728
chr5	1564201	1564501	44.2186	11.8922	0.268941	-3.71829
chr15	56200051	56200351	34.4013	9.21673	0.267918	-3.73249
chr3	141086151	141086401	44.9872	12.0455	0.267755	-3.73476
chr2	167997301	167997601	73.5112	19.6046	0.266689	-3.74969
chr2	153278101	153278351	19.6593	5.23173	0.26612	-3.75771
chr5	72888601	72888701	36.9339	9.71372	0.263003	-3.80224
chr8	90624051	90624351	58.0968	15.2695	0.262829	-3.80476
chr20	12908201	12908501	28.8832	7.56298	0.261847	-3.81902
chr1	36840201	36840601	22.3698	5.80266	0.259397	-3.8551
chr7	46043901	46044201	19.0068	4.91758	0.258727	-3.86508
chr1	90331701	90331951	33.6313	8.6487	0.257163	-3.88859
chr4	89533401	89533601	30.8761	7.93443	0.256976	-3.89141
chr5	17118751	17119051	40.8725	10.3975	0.254389	-3.93099
chr5	157817651	157817951	39.3614	10.0006	0.254072	-3.93589
chr1	209420051	209420351	58.8662	14.9561	0.25407	-3.93593
chr3	65949501	65949751	60.7333	15.4202	0.253899	-3.93857
chr7	100781801	100782051	36.6598	9.28453	0.253262	-3.94848
chr5	95309851	95309951	53.4654	13.3252	0.24923	-4.01235
chr9	118135651	118136001	18.8066	4.5806	0.243563	-4.10571
[truncated: 152 more rows]
