# Supplementary material for: Fra-1 regulates its target genes via binding to remote enhancers without exerting major control on chromatin architecture in triple negative breast cancers
Source: Nucleic Acids Res. 2021 Feb 3;49(5):2488–508. doi: 10.1093/nar/gkab053 (PMC7968996; doi:10.1093/nar/gkab053)
Supplement: gkab053_Supplemental_Files [file gkab053_supplemental_files.zip › supp_table_S4_201221.xlsx]

## Sheet: Capture-C PIRs
Gene Symbol	FC with siFra-1	FC with siFra-2	FC with siFra-1 + siFra-2	Strand	PIR number	PIR coordinates			PIR_Fra-1	PIR_Fra-2	PIR_ p300/CBP	PIR_Pol II	PIR_CTCF	PIR_ATAC	number of ATAC-seq peak in PIR	PIR_Promoter	PIR_Active Enhancer	PIR_Inactive Enhancer	Distance to TSS (kb)	Orientation	PIR size (kb)	p300/CBP FC (siFra-1/siCTL)	Comments
FOSL1	-2.69	NA	-6.39	-	1	chr11	65623782	65628765				✗	✗	✗	1	✗			41.7235	downstream	4.983		CFL1 and MUS81 promoters: non-regulated
					2	chr11	65682262	65688607	✗	✗	✗	✗		✗	2	✗			17.4375	upstream	6.345	* *	c11orf68 and DRAP1 promoters: non-regulated
					3	chr11	65698053	65700162										✗	31.1105	upstream	2.109
					4	chr11	65725879	65731017				✗		✗	1	✗			60.451	upstream	5.138		SART1 promoter: up-regulated (redundant FC=-1.24 with siFra-1 + siFra-2)
					5	chr11	65749319	65752961				✗							83.143	upstream	3.642
MAP2K1	-1.66	NA	-3.63	+	1	chr15	66647611	66650246				✗		✗	1	✗			30.2825	upstream	2.635		TIPN promoter: up-regulated (redundant FC= -1.48 with siFra-1 +siFra-2)
					2	chr15	66661926	66663326				✗					✗		16.585	upstream	1.4
					3	chr15	66693465	66697289										✗	16.166	downstream	3.824
					4	chr15	66785145	66792655				✗	✗	✗	1	✗			109.689	downstream	7.51		SNAPC5 promoter: non-regulated
ZNF114	-2.09	NA	-3.61	+	1	chr19	48453112	48461414	✗		✗		✗						316.897	upstream	8.302
					2	chr19	48744753	48749302								✗	✗		27.1325	upstream	4.549		CARD8 promoter: non-regulated
					3	chr19	48805160	48807241											32.0405	downstream	2.081
					4	chr19	48815914	48817975					✗						42.7845	downstream	2.061
					5	chr19	48835922	48838080				✗	✗	✗	1		✗		62.841	downstream	2.158
CDCP1	-1.68	NA	-2.99	-	1	chr3	45095597	45098957	✗	✗	✗			✗	1		✗		90.637	downstream	3.36	*
					2	chr3	45107386	45109430									✗		79.506	downstream	2.044
					3	chr3	45125775	45129289		✗				✗	1		✗		60.382	downstream	3.514
					4	chr3	45237214	45242650	✗	✗		✗		✗	1		✗		52.018	upstream	5.436
SSFA2	-1.84	NA	-2.92	+	1	chr2	182603785	182627254					✗	✗	1		✗		140.9235	upstream	23.469
					2	chr2	182641943	182660316	✗	✗	✗			✗	3		✗		105.3135	upstream	18.373	-1.26
					3	chr2	182939629	182946285					✗	✗	1			✗	186.514	downstream	6.656
PDE2A	-1.68	-1.34	-2.89	-	1	chr11	72179914	72197114					✗	✗	3		✗	✗	164.99	downstream	17.2
					2	chr11	72272058	72275302		✗		✗					✗		79.824	downstream	3.244
					3	chr11	72297966	72300337											54.3525	downstream	2.371
PITPNC1	-1.87	NA	-2.79	+	1	chr17	65414312	65417140									✗	✗	42.329	downstream	2.828
					2	chr17	65468558	65479296	✗		✗		✗	✗	2		✗		100.53	downstream	10.738
					3	chr17	65619974	65630852					✗	✗	1				252.016	downstream	10.878
					4	chr17	65679872	65694587					✗						313.8325	downstream	14.715
MXD1	-1.64	NA	-2.76	+	1	chr2	70289390	70319755				✗	✗	✗	3	✗			162.3995	downstream	30.365		PCBP1 promoter: up-regulated (redundant FC=-1.39 with siFra-1 + siFra-2)
					2	chr2	70363760	70373405				✗	✗	✗	1		✗		226.4095	downstream	9.645
					3	chr2	70416937	70419089				✗		✗	1	✗			275.84	downstream	2.152		c2orf42 promoter: non-regulated
RPSAP52	-1.87	NA	-2.69	-	1	chr12	65709401	65711389											510.359	downstream	1.988
					2	chr12	65925060	65929897			✗	✗		✗	1		✗		293.2755	downstream	4.837
					3	chr12	65949139	65957923	✗		✗		✗	✗	2		✗		267.223	downstream	8.784
					4	chr12	65991664	66008548			✗	✗	✗	✗	2		✗		220.648	downstream	16.884
					5	chr12	66020899	66029637	✗	✗	✗	✗		✗	1		✗		195.486	downstream	8.738	-1.16
					6	chr12	66040083	66049554	✗	✗	✗	✗		✗	2		✗		175.9355	downstream	9.471	1.05
HK2	-1.41	NA	-2.42	+	1	chr2	74926181	74928936											132.2235	upstream	2.755
					2	chr2	74940348	74952399					✗	✗	1		✗		113.4085	upstream	12.051
					3	chr2	74966217	74973396	✗	✗	✗	✗		✗	1		✗		89.9755	upstream	7.179	*
					4	chr2	74985341	74992174										✗	71.0245	upstream	6.833
					5	chr2	75013598	75017323											44.3215	upstream	3.725
					6	chr2	75031594	75034466											26.752	upstream	2.872
					7	chr2	75092565	75095818			✗		✗	✗	2		✗		34.4095	downstream	3.253
EMP1	NA	NA	-2.23	+	1	chr12	13148499	13151619											199.543	upstream	3.12
					2	chr12	13245263	13257881		✗	✗	✗	✗	✗	3	✗			98.03	upstream	12.618		GSG1 promoter: non-regulated
HMGA1	-1.62	NA	-2.21	+	1	chr6	34175463	34176958										✗	28.3665	upstream	1.495
					2	chr6	34356823	34362391				✗	✗	✗	1	✗			155.03	downstream	5.568		NUDT3 promoter: non-regulated
					3	chr6	34378736	34395110				✗	✗	✗	2	✗			182.346	downstream	16.374		RPS10 promoter: non-regulated
MYO10	-1.4	NA	-2.2	-	1	chr5	17000205	17002523		✗				✗	1		✗		64.979	upstream	2.318
					2	chr5	17118599	17135029	✗	✗	✗	✗	✗	✗	3		✗		190.429	upstream	16.43	-3.93
					3	chr5	17180427	17193117	✗				✗	✗	4		✗	✗	250.387	upstream	12.69
SOX9	-1.79	NA	-2.07	-	1	chr17	70380681	70383381	✗	✗				✗	1		✗		264.87	downstream	2.7
					3	chr17	70460679	70462264	✗	✗		✗		✗	1		✗		344.3105	downstream	1.585
					3	chr17	70529799	70540926					✗	✗	1		✗		418.2015	downstream	11.127
SRGAP1	-1.49	NA	-1.95	+	1	chr12	64478878	64484529	✗	✗		✗		✗	1		✗		243.1705	downstream	5.651
					2	chr12	64611357	64618108				✗		✗	1	✗			376.1995	downstream	6.751		c12orf66 promoter: non-regulated
					3	chr12	64638979	64655205					✗						408.559	downstream	16.226
ASB1	-1.44	NA	-1.91	+	1	chr11	34990269	34999331	✗	✗	✗	✗		✗	1		✗	✗	165.617	upstream	9.062	1.03
					2	chr11	35017243	35023698				✗	✗				✗		139.9465	upstream	6.455
					3	chr11	35050510	35060106	✗	✗				✗	2		✗	✗	105.109	upstream	9.596
					4	chr11	35102247	35110951	✗	✗	✗	✗		✗	1		✗	✗	53.818	upstream	8.704	*
LIPH	3.01	NA	7.09	-	1	chr3	185200294	185202376											69.034	downstream	2.082
					2	chr3	185216162	185222869				✗	✗	✗	1	✗			50.8535	downstream	6.707		TMEM41A promoter: non-regulated
					3	chr3	185288726	185304985				✗	✗	✗	2	✗		✗	26.4865	upstream	16.259		SENP2 promoter: non-regulated
TGFB2	3.43	NA	5.23	+	1	chr1	218631218	218635387	✗	✗	✗			✗	1		✗		114.6765	downstream	4.169	2.98
					2	chr1	218650828	218655259	✗	✗	✗			✗	2		✗		134.4175	downstream	4.431	4.59
					3	chr1	218660605	218672652	✗	✗	✗	✗		✗	3		✗		148.0025	downstream	12.047	2.12
					4	chr1	218754991	218764309	✗	✗	✗	✗		✗	1		✗		241.024	downstream	9.318	-1.27
					5	chr1	218826830	218836997	✗	✗	✗	✗		✗	2		✗		313.2875	downstream	10.167	1.17
					6	chr1	218875672	218882334	✗	✗	✗			✗	1		✗		360.377	downstream	6.662	1.81
					7	chr1	219228122	219264615	✗	✗	✗		✗	✗	2		✗		727.7425	downstream	36.493	1.53
					8	chr1	219344330	219366424				✗		✗	2	✗	✗		836.751	downstream	22.094		LYPLAL1 promoter: non-regulated
					9	chr1	219494979	219500883	✗	✗	✗			✗	1		✗		979.305	downstream	5.904	1.98
IL-8	2.17	NA	4.38	+	1	chr4	74568742	74573105	✗	✗	✗	✗		✗	1		✗		35.2995	upstream	4.363	*
					2	chr4	74677156	74680699											72.7045	downstream	3.543
					3	chr4	74781731	74785915						✗	1				177.6	downstream	4.184
					4	chr4	74963046	74966797				✗	✗	✗	1	✗			358.6985	downstream	3.751		IL2 promoter: non-regulated
					5	chr4	74972776	74983186	✗	✗	✗	✗		✗	4		✗		371.758	downstream	10.41	-1.15
					6	chr4	74999317	75003306					✗	✗	1			✗	395.0885	downstream	3.989
ID1	2.3	NA	3.91	+	1	chr20	30134342	30137737		✗		✗		✗	1		✗		57.0465	upstream	3.395
					2	chr20	30146959	30162739	✗	✗	✗	✗	✗	✗	4		✗		38.237	upstream	15.78	*
					3	chr20	30286151	30288274	✗	✗	✗	✗		✗	1				94.1265	downstream	2.123	***
					4	chr20	30297729	30312560	✗	✗	✗	✗	✗	✗	3	✗			112.0585	downstream	14.831	**	BCL2L1 promoter: non-regulated
TSPAN2	2.64	NA	3.64	-	1	chr1	115654371	115656294					✗						23.2115	upstream	1.923
HES1	2.22	NA	3.57	+	1	chr3	193496407	193506374		✗			✗	✗	2		✗	✗	352.5405	upstream	9.967
					2	chr3	193583979	193589544	✗	✗	✗			✗	2		✗		267.1695	upstream	5.565	-1.61
					3	chr3	193720564	193726637	✗	✗	✗	✗		✗	1		✗		130.3305	upstream	6.073	*
					4	chr3	193787390	193793289				✗		✗	2		✗	✗	63.5915	upstream	5.899
					5	chr3	194031087	194049410	✗	✗		✗	✗	✗	3		✗	✗	186.3175	downstream	18.323
KRT80	1.74	1.62	3.41	-	1	chr12	52558106	52560148					✗				✗		26.657	downstream	2.042
					2	chr12	52669347	52674784	✗		✗		✗	✗	1		✗		86.2815	upstream	5.437
					3	chr12	52682282	52686698						✗	1	✗	✗		98.706	upstream	4.416		KRT81 promoter: down-regulated (redundant FC=+2.73 with siFra-1+siFra-2)
					4	chr12	52695984	52698674						✗	1	✗		✗	111.545	upstream	2.69		KRT86 promoter: non-regulated
					5	chr12	52720809	52725686		✗			✗	✗	1		✗		137.4635	upstream	4.877
					6	chr12	53263771	53270878	✗	✗		✗	✗	✗	2		✗		681.5405	upstream	7.107
HEG1	1.91	1.3	2.81	-	2	chr3	124844476	124870502		✗	✗		✗	✗	7		✗	✗	82.687	upstream	26.026
					3	chr3	124882556	124886381					✗	✗	2			✗	109.6665	upstream	3.825
					4	chr3	124948116	124951352						✗	1			✗	174.932	upstream	3.236
SMAD6	NA	NA	2.52	+	1	chr15	66793896	66798655				✗		✗	1	✗			198.3985	upstream	4.759		RPL4 promoter: non-regulated and ZWILCH promoter: upregulated FC siFra-1=-1.22; FC siFra-1+siFra-2=-1.26
					2	chr15	66904901	66916944				✗	✗	✗	2		✗	✗	83.7515	upstream	12.043
					3	chr15	66961966	66964371										✗	31.5055	upstream	2.405
					4	chr15	67131978	67149249				✗	✗	✗	2		✗	✗	145.9395	downstream	17.271
					5	chr15	67173501	67178975	✗	✗	✗	✗		✗	1		✗		181.564	downstream	5.474	1.86
EDN1	1.94	NA	2.49	+	1	chr6	11579658	11595350					✗	✗	1		✗		703.025	upstream	15.692
					2	chr6	11613170	11615230						✗	1		✗		676.329	upstream	2.06
					3	chr6	11649116	11665033	✗	✗	✗		✗	✗	3		✗		633.4545	upstream	15.917	2.08
					4	chr6	12145233	12156760	✗	✗	✗		✗	✗	2		✗		139.5325	upstream	11.527	2.31
					5	chr6	12233284	12236732					✗	✗	1		✗		55.521	upstream	3.448
					6	chr6	12592459	12615078	✗	✗	✗		✗	✗	2		✗		313.2395	downstream	22.619	1.15
TES	NA	NA	2.26	+	1	chr7	115871459	115875244											22.8045	downstream	3.785
TMC6	1.39	NA	2.08	-	1	chr17	76029857	76032782						✗	1		✗		93.5555	downstream	2.925
					2	chr17	76097842	76101445											25.2315	downstream	3.603
					3	chr17	76160290	76169723				✗		✗	2	✗	✗		40.1315	upstream	9.433		SYNGR2 promoter: non-regulated
					4	chr17	76195971	76197876											72.0485	upstream	1.905
					5	chr17	76207173	76222671				✗		✗	1	✗			90.047	upstream	15.498		BIRC5 promoter: non-regulated
					6	chr17	76243625	76246643											120.259	upstream	3.018
					7	chr17	76417189	76420021					✗	✗	1			✗	293.73	upstream	2.832
ABTB2	1.38	NA	1.98	-	1	chr11	34180315	34214717	✗	✗		✗	✗	✗	3		✗		182.039	downstream	34.402
					2	chr11	34219925	34229554	✗	✗	✗			✗	2		✗		154.8155	downstream	9.629	-2.18
GALNT2	1.57	NA	1.98	+	1	chr1	230172054	230175233										✗	29.2985	upstream	3.179
					2	chr1	230236920	230243097	✗	✗	✗	✗		✗	1		✗		37.0665	downstream	6.177	-1.12
					3	chr1	230324847	230327142											123.0525	downstream	2.295
					4	chr1	230400642	230404124											199.441	downstream	3.482
FNDC3B	1.59	NA	1.9	+	1	chr3	171590965	171595008		✗		✗		✗	1		✗		164.4315	upstream	4.043
					2	chr3	171647783	171660424						✗	1			✗	103.3145	upstream	12.641
					3	chr3	171693140	171696126											62.785	upstream	2.986
					4	chr3	171726631	171728926											29.6395	upstream	2.295
					5	chr3	172001275	172005205										✗	245.822	downstream	3.93
TNS3	1.42	NA	1.9	-	1	chr7	47636419	47640159									✗		16.547	upstream	3.74
					2	chr7	47711976	47714876						✗	1				91.684	upstream	2.9
					3	chr7	47854509	47861106					✗	✗	1		✗		236.0655	upstream	6.597
LRP10	1.28	NA	1.8	+	1	chr14	23020888	23050598	✗	✗	✗	✗	✗	✗	4		✗	✗	305.183	upstream	29.71	*
					2	chr14	23056710	23058748				✗	✗	✗	1	✗			283.197	upstream	2.038		DAD1 promoter: non-regulated
TCF7L2	1.3	NA	1.69	+	1	chr10	114846094	114848336	✗	✗	✗			✗	1		✗		137.206	downstream	2.242	*
	* : signal intensity below threshold used in p300/CBP ChIP-seq analysis under siCTL condition
	** : p300/CBP peak in a promoter and not in a F1F2 cAE
	*** : p300/CBP peak in F1F2 peak but neither in a promoter nor in a cAE or a cIE
